# Supplementary material for: Stability Study of Alpinia galanga Constituents and Investigation of Their Membrane Permeability by ChemGPS-NP and the Parallel Artificial Membrane Permeability Assay
Source: Pharmaceutics. 2022 Sep 18;14(9):1967. doi: 10.3390/pharmaceutics14091967 (PMC9502528; doi:10.3390/pharmaceutics14091967)
Supplement: Supplementary file 1 [file pharmaceutics-14-01967-s001.zip]

Archive with 2 entries (2 files):
- Supplementary_Material_galangal.pdf
- Table S4 - Calculated Euclidean distances between the points of reference compounds and all selected galangal molecules.xlsx
