# Supplementary material for: Stability Study of Alpinia galanga Constituents and Investigation of Their Membrane Permeability by ChemGPS-NP and the Parallel Artificial Membrane Permeability Assay
Source: Pharmaceutics. 2022 Sep 18;14(9):1967. doi: 10.3390/pharmaceutics14091967 (PMC9502528; doi:10.3390/pharmaceutics14091967)
Supplement: Supplementary file 1 [file pharmaceutics-14-01967-s001.zip › Table S4 - Calculated Euclidean distances between the points of reference compounds and all selected galangal molecules.xlsx]

## Sheet: Reference molecules
Adenosine1 antagonists	SMILES
Caffeine	CN1C=NC2=C1C(=O)N(C(=O)N2C)C
Theophylline A1a	CN1C2=C(C(=O)N(C1=O)C)NC=N2
Preladenant (A2a)	COCCOC1=CC=C(C=C1)N2CCN(CC2)CCN3C4=C(C=N3)C5=NC(=NN5C(=N4)N)C6=CC=CO6
Doxofylline	CN1C2=C(C(=O)N(C1=O)C)N(C=N2)CC3OCCO3
Bamifylline	CCN(CCN1C(=NC2=C1C(=O)N(C(=O)N2C)C)CC3=CC=CC=C3)CCO
Istradefylline (A2a)	CCN1C2=C(C(=O)N(C1=O)CC)N(C(=N2)C=CC3=CC(=C(C=C3)OC)OC)C
8-phenyltheophyflineA2	CN1C2=C(C(=O)N(C1=O)C)NC(=N2)C3=CC=CC=C3
Tozadenant A2	CC1(CCN(CC1)C(=O)NC2=NC3=C(C=CC(=C3S2)N4CCOCC4)OC)O
7-(2-phenylethyl)-5-amino-2-(2-furyl)-pyrazolo- [4,3-e]-1,2,4-triazolo[1,5-c]pyrimidine A2 SCH 58261	C1=CC=C(C=C1)CCN2C3=C(C=N2)C4=NC(=NN4C(=N3)N)C5=CC=CO5
4-(2-[7-Amino-2-(2-furyl)[1,2,4]triazolo[2,3-a][1,3,5]triazin- 5-ylamino]ethyl)phenol A2 ZM 241385 pubchem:176407	C1=COC(=C1)C2=NN3C(=NC(=NC3=N2)NCCC4=CC=C(C=C4)O)N
AChE inhibitors
neostigmine	CN(C)C(=O)OC1=CC=CC(=C1)[N+](C)(C)C
pyridostigmine	C[N+]1=CC=CC(=C1)OC(=O)N(C)C
ambenonium	CC[N+](CC)(CCNC(=O)C(=O)NCC[N+](CC)(CC)CC1=CC=CC=C1Cl)CC2=CC=CC=C2Cl
demecarium	CN(CCCCCCCCCCN(C)C(=O)OC1=CC=CC(=C1)[N+](C)(C)C)C(=O)OC2=CC=CC(=C2)[N+](C)(C)C
galantamine	CN1CCC23C=CC(CC2OC4=C(C=CC(=C34)C1)OC)O
rosmarinic acid	C1=CC(=C(C=C1C[C@H](C(=O)O)OC(=O)/C=C/C2=CC(=C(C=C2)O)O)O)O
donepezil	COC1=C(C=C2C(=C1)CC(C2=O)CC3CCN(CC3)CC4=CC=CC=C4)OC
ladostigil	CCN(C)C(=O)OC1=CC2=C(CC[C@H]2NCC#C)C=C1
lactucopicrin	CC1=C2[C@@H]([C@@H]3[C@@H]([C@H](C1)OC(=O)CC4=CC=C(C=C4)O)C(=C)C(=O)O3)C(=CC2=O)CO
edrophonium	CC[N+](C)(C)C1=CC(=CC=C1)O
5-HT6 antagonists
idalopirdine	C1=CC(=CC(=C1)OCC(C(F)F)(F)F)CNCCC2=CNC3=C2C=CC(=C3)F
intepirdine	C1CN(CCN1)C2=CC=CC3=CC(=CN=C32)S(=O)(=O)C4=CC=CC=C4
SUVN-502	CN1CCN(CC1)CC2=CN(C3=C2C=C(C=C3)OC)S(=O)(=O)C4=CC=CC=C4Br.CS(=O)(=O)O.CS(=O)(=O)O
Ro 04-6790	CNC1=CC(=NC(=N1)NC)NS(=O)(=O)C2=CC=C(C=C2)N
SB271046	CC1=C(SC2=C1C=C(C=C2)Cl)S(=O)(=O)NC3=CC(=C(C=C3)OC)N4CCNCC4
SB-258585	CN1CCN(CC1)C2=C(C=CC(=C2)NS(=O)(=O)C3=CC=C(C=C3)I)OC
SB-399885	COC1=C(C=C(C=C1)S(=O)(=O)NC2=C(C(=CC(=C2)Cl)Cl)OC)N3CCNCC3
SB-357134	COC1=C(C=C(C=C1)S(=O)(=O)NC2=C(C(=CC(=C2)Br)F)Br)N3CCNCC3
4- (2-bromo-6-pyrrolidin-1-ylpyridine- 4-sulfonyl) phenylamine	C1CCN(C1)C2=NC(=CC(=C2)S(=O)(=O)C3=CC=C(C=C3)N)Br
SB 258510A	CC1=C(SC2=C1C=C(C=C2)Cl)S(=O)(=O)NC3=CC(=C(C=C3)OC)N4CCN(CC4)C
MS-245	CN(C)CCC1=CN(C2=C1C=C(C=C2)OC)S(=O)(=O)C3=CC=CC=C3
PRX-07034	CC(C1=C(C(=CC(=C1)Cl)OC)OC)NC2=C(C=CC(=C2)N3CCNCC3)S(=O)(=O)C.Cl
LY-483518 / SGS-518	CN1CCC(CC1)C2=CN(C3=C2C=C(C=C3)OS(=O)(=O)C4=C(C=CC=C4F)F)C
RO4368554	CN1CCN(CC1)C2=CC=CC3=C2NC=C3S(=O)(=O)C4=CC=CC=C4
cerlapirdine	CN(C)CCCOC1=CC2=C(NN=C2C=C1)S(=O)(=O)C3=CC=CC4=CC=CC=C43
5-HT6 agonists
WAY-208466	CN(C)CCN1C=C(C2=C1N=CC=C2)S(=O)(=O)C3=CC=CC(=C3)F
WAY-181187	C1=CC=C2C(=C1)C(=CN2S(=O)(=O)C3=C(N=C4N3C=CS4)Cl)CCN
LSD	CCN(CC)C(=O)[C@H]1CN([C@@H]2CC3=CNC4=CC=CC(=C34)C2=C1)C
EMDT	CCC1=C(C2=C(N1)C=CC(=C2)OC)CCN(C)C
WAY-466	O=S(=O)(CC1CCCCC1I)NC1CCC2[NH]CC(C[C@H]3CCCN3)C2C1
6-chloro-N-(3-(2-(dimethylamino)ethyl)-1H-indol-5-yl) imidazo[2,1-b]thiazole-5-sulfonamide, (E-6801)	CN(C)CCC1=CNC2=C1C=C(C=C2)NS(=O)(=O)C3=C(N=C4N3C=CS4)Cl
(R-2- chloro-N-(3-{[(2R)-1-methyl-2-pyrrolidinyl]methyl}- 1H-indol-5-yl) benzenesulfonamide) (R-13c)	CN1CCC[C@@H]1CC2=CNC3=C2C=C(C=C3)NS(=O)(=O)C4=CC=CC=C4Cl
E-6837	CN(C)CCC1=CNC2=C1C=C(C=C2)NS(=O)(=O)C3=CC4=C(C=C3)C(=CC=C4)Cl
Lisuride	CCN(CC)C(=O)N[C@@H]1CN([C@@H]2CC3=CNC4=CC=CC(=C34)C2=C1)C
Metergoline	CN1C[C@@H](C[C@H]2[C@H]1CC3=CN(C4=CC=CC2=C34)C)CNC(=O)OCC5=CC=CC=C5
α7nAChR selective agonists
Encenicline (EVP-6124, MT-4666)	C1CN2CCC1[C@H](C2)NC(=O)C3=CC4=C(S3)C(=CC=C4)Cl
Pozanicline ABT-089	CC1=C(C=CC=N1)OC[C@@H]2CCCN2
ABT-418	CC1=NOC(=C1)[C@@H]2CCCN2C
WAY-317538/SEN-12333	C1COCCN1CCCCC(=O)NC2=CC=C(C=C2)C3=CN=CC=C3
Facinicline RG3487	C1CN2CCC1[C@@H](C2)NC(=O)C3=NNC4=CC=CC=C43.Cl
Nelonicline (ABT-126)	C1[C@@H]2CN3C[C@@H](C2OC4=NN=C(S4)C5=CC=CC=C5)CC1C3
AZD-3480 (TC-1734, ispronicline)	C[C@@H](C/C=C/C1=CC(=CN=C1)OC(C)C)NC
Varenicline	C1C2CNCC1C3=CC4=NC=CN=C4C=C23
nicotine	CN1CCC[C@H]1C2=CN=CC=C2
ABT-107	C1CN2CCC1[C@H](C2)OC3=NN=C(C=C3)C4=CC5=C(C=C4)NC=C5
AZD0328	C1CN2CCC1[C@@]3(C2)CC4=C(O3)N=CC=C4
GTS-21(DMXB)	COC1=CC(=C(C=C1)/C=C/2\CCCN=C2C3=CN=CC=C3)OC.Cl.Cl
Tropisetron	CN1[C@@H]2CC[C@H]1CC(C2)OC(=O)C3=CNC4=CC=CC=C43
NET/SERT inhibitors
amphetamine	CC(CC1=CC=CC=C1)N
N-ethylamphetamine	CCNC(C)CC1=CC=CC=C1
4-fluoroamphetamine	CC(CC1=CC=C(C=C1)F)N
4-fluoromethamphetamine	CC(CC1=CC=C(C=C1)F)NC
5-(2-aminopropyl)indole	CC(CC1=CC2=C(C=C1)NC=C2)N
4- methylamphetamine	CC1=CC=C(C=C1)C[C@H](C)N
3,4-methylenedioxyphenyl-N-methyl-2-butanamine	CCC(CC1=CC2=C(C=C1)OCO2)NC
3,4-methylenedioxyamphetamine	CC(CC1=CC2=C(C=C1)OCO2)N
3,4-methylenedioxy-Nethylamphetamine	CCNC(C)CC1=CC2=C(C=C1)OCO2
4-methylthioamphetamine	CC(CC1=CC=C(C=C1)SC)N
paramethoxyamphetamine	CC(CC1=CC=C(C=C1)OC)N
3,4-methylenedioxypyrovalerone	CCCC(C(=O)C1=CC2=C(C=C1)OCO2)N3CCCC3
α-pyrrolidinopentiophenone	CCCC(C(=O)C1=CC=CC=C1)N2CCCC2.Cl
1-Benzylpiperazine	C1CN(CCN1)CC2=CC=CC=C2
Pentylone	CCCC(C(=O)C1=CC2=C(C=C1)OCO2)NC
buphedrone	CCC(C(=O)C1=CC=CC=C1)NC
methcathinone	CC(C(=O)C1=CC=CC=C1)NC
2-dpmp (2-diphenyl-methylpiperidine	C1CCNC(C1)C(C2=CC=CC=C2)C3=CC=CC=C3
diphenyl-2-pyrrolidinemethanol	C1CC(N(C1)C2=CC=CC=C2)(CO)C3=CC=CC=C3
imipramine	CN(C)CCCN1C2=CC=CC=C2CCC3=CC=CC=C31
amitriptyline	CN(C)CCC=C1C2=CC=CC=C2CCC3=CC=CC=C31
nortriptyline	CNCCC=C1C2=CC=CC=C2CCC3=CC=CC=C31
reboxetine	CCOC1=CC=CC=C1O[C@@H]([C@H]2CNCCO2)C3=CC=CC=C3
citalopram	CN(C)CCCC1(C2=C(CO1)C=C(C=C2)C#N)C3=CC=C(C=C3)F
desipramine	CNCCCN1C2=CC=CC=C2CCC3=CC=CC=C31
paroxetine	C1CNC[C@H]([C@@H]1C2=CC=C(C=C2)F)COC3=CC4=C(C=C3)OCO4
Serotonine release enhancers
2-aminoindan	C1C(CC2=CC=CC=C21)N
5-iodoaminoindan	C1CC2=C(C1)C=C(C=C2)NI
3,4-methylenedioxyaminoindan	C1CC2=CC=CC=C2C1N3OCO3
5-methoxy-6-methyl-2- aminoindan	CC1=CC2=C(CC(C2)N)C=C1OC.Cl
5,6-methylenedioxy-2-aminoindan	C1C(CC2=CC3=C(C=C21)OCO3)N
4-(2-aminopropyl)benzofuran (4-APB)	CC(CC1=C2C=COC2=CC=C1)N
5-(2-aminopropyl)benzofuran (5-APB)	CC(CC1=CC2=C(C=C1)OC=C2)N
5-(2-aminopropyl)-2,3- dihydrobenzofuran (5-APDB)	CC(CC1=CC2=C(C=C1)OCC2)N
5-(2-ethylaminopropyl)benzofuran (5-EAPB)	CCNC(C)CC1=CC2=C(C=C1)OC=C2
1-(2,3-dihydrobenzofuran-5-yl)-N-methylpropan-2-amine (5-MAPDB)	CC(CC1=CC2=C(C=C1)OCC2)NC
6- (2-aminopropyl)benzofuran (6-APB)	CC(CC1=CC2=C(C=C1)C=CO2)N
6-(2-aminopropyl)-2,3-dihydrobenzofuran (6-APDB)	CC(CC1=CC2=C(CCO2)C=C1)N

## Sheet: Reference coordinates
Compounds	SMILES										Difference from Galanga components
Caffeine	CN1C=NC2=C1C(=O)N(C(=O)N2C)C	-3.44134	0.767804	-1.26864	0.146832	0.867633	1.3632	0.271227	0.26801
Theophylline A1a	CN1C2=C(C(=O)N(C1=O)C)NC=N2	-3.48125	0.923948	-1.70732	0.267514	0.845225	1.39484	0.279918	0.274582
Preladenant (A2a)	COCCOC1=CC=C(C=C1)N2CCN(CC2)CCN3C4=C(C=N3)C5=NC(=NN5C(=N4)N)C6=CC=CO6	2.49731	2.78515	0.6821	0.910819	1.4494	0.552677	-0.58178	2.44794
Doxofylline	CN1C2=C(C(=O)N(C1=O)C)N(C=N2)CC3OCCO3	-2.41746	0.311366	-1.05284	0.383361	0.659779	0.99958	0.447693	0.248432
Bamifylline	CCN(CCN1C(=NC2=C1C(=O)N(C(=O)N2C)C)CC3=CC=CC=C3)CCO	-0.188869	0.846402	0.396551	0.675683	1.31076	-0.199844	-0.283237	0.914648
Istradefylline (A2a)	CCN1C2=C(C(=O)N(C1=O)CC)N(C(=N2)C=CC3=CC(=C(C=C3)OC)OC)C	-0.407101	1.22732	0.728238	0.660318	1.08506	0.180759	0.16954	0.442501
8-phenyltheophyflineA2	CN1C2=C(C(=O)N(C1=O)C)NC(=N2)C3=CC=CC=C3	-2.11378	2.20384	-0.563076	0.167557	1.09604	1.05957	0.016626	0.6738
Tozadenant A2	CC1(CCN(CC1)C(=O)NC2=NC3=C(C=CC(=C3S2)N4CCOCC4)OC)O	-0.235547	0.786729	-0.214147	-0.294022	0.700011	0.818007	-0.450473	0.661474
7-(2-phenylethyl)-5-amino-2-(2-furyl)-pyrazolo- [4,3-e]-1,2,4-triazolo[1,5-c]pyrimidine A2 SCH 58261	C1=CC=C(C=C1)CCN2C3=C(C=N2)C4=NC(=NN4C(=N3)N)C5=CC=CO5	-0.167465	4.06913	-0.029017	0.545205	1.88034	0.779783	-0.788175	1.85498
4-(2-[7-Amino-2-(2-furyl)[1,2,4]triazolo[2,3-a][1,3,5]triazin- 5-ylamino]ethyl)phenol A2 ZM 241385 pubchem:176407	C1=COC(=C1)C2=NN3C(=NC(=NC3=N2)NCCC4=CC=C(C=C4)O)N	-0.044048	3.4384	-0.89217	0.836089	1.79012	0.203891	-1.02613	1.19264
neostigmine	CN(C)C(=O)OC1=CC=CC(=C1)[N+](C)(C)C	-3.07139	0.639163	-0.157487	-0.008457	0.948233	-0.284876	-0.443669	0.452406
pyridostigmine	C[N+]1=CC=CC(=C1)OC(=O)N(C)C	-3.70687	0.7784	-0.604739	0.186912	0.895388	-0.058101	-0.237405	0.510961
ambenonium	CC[N+](CC)(CCNC(=O)C(=O)NCC[N+](CC)(CC)CC1=CC=CC=C1Cl)CC2=CC=CC=C2Cl	1.29043	0.609688	1.81874	1.27326	1.16779	-0.988704	-1.03357	0.819486
demecarium	CN(CCCCCCCCCCN(C)C(=O)OC1=CC=CC(=C1)[N+](C)(C)C)C(=O)OC2=CC=CC(=C2)[N+](C)(C)C	2.00956	0.246928	2.82355	0.960712	1.20799	-1.22985	-0.855614	0.707921
galantamine	CN1CCC23C=CC(CC2OC4=C(C=CC(=C34)C1)OC)O	-2.02731	0.532253	0.04667	-1.01153	0.157108	0.780512	-0.357245	0.336133
rosmarinic acid	C1=CC(=C(C=C1C[C@H](C(=O)O)OC(=O)/C=C/C2=CC(=C(C=C2)O)O)O)O	0.298626	2.38584	-1.40592	0.520702	0.1151	-1.61565	-0.015323	-0.933609
donepezil	COC1=C(C=C2C(=C1)CC(C2=O)CC3CCN(CC3)CC4=CC=CC=C4)OC	-0.508675	1.61923	1.79636	-0.32436	0.442785	-0.229023	-0.635682	0.519358
ladostigil	CCN(C)C(=O)OC1=CC2=C(CC[C@H]2NCC#C)C=C1	-2.18501	0.655841	0.524881	0.298481	0.802398	-0.421366	-0.467413	0.255383
lactucopicrin	CC1=C2[C@@H]([C@@H]3[C@@H]([C@H](C1)OC(=O)CC4=CC=C(C=C4)O)C(=C)C(=O)O3)C(=CC2=O)CO	0.17098	0.540905	0.062754	-0.038458	0.148365	0.207067	1.23748	-0.568646
edrophonium	CC[N+](C)(C)C1=CC(=CC=C1)O	-3.74655	0.996611	-0.462841	-0.525936	0.896853	-0.56612	-0.99101	0.271592
idalopirdine	C1=CC(=CC(=C1)OCC(C(F)F)(F)F)CNCCC2=CNC3=C2C=CC(=C3)F	-0.596157	2.63221	0.882996	1.8108	-0.323586	-0.37674	-1.41181	0.900571
intepirdine	C1CN(CCN1)C2=CC=CC3=CC(=CN=C32)S(=O)(=O)C4=CC=CC=C4	-0.65892	3.11538	0.58826	-0.065094	1.12674	0.49887	-0.257188	0.957421
SUVN-502	CN1CCN(CC1)CC2=CN(C3=C2C=C(C=C3)OC)S(=O)(=O)C4=CC=CC=C4Br.CS(=O)(=O)O.CS(=O)(=O)O	2.53004	1.84675	-0.609862	0.411616	0.069303	0.422662	1.43451	1.34448
Ro 04-6790	CNC1=CC(=NC(=N1)NC)NS(=O)(=O)C2=CC=C(C=C2)N	-0.808012	1.83529	-1.47644	1.14281	1.90316	-0.130342	-0.648088	0.725218
SB271046	CC1=C(SC2=C1C=C(C=C2)Cl)S(=O)(=O)NC3=CC(=C(C=C3)OC)N4CCNCC4	0.204095	2.63351	0.841108	0.459607	0.730527	0.337596	-0.468804	0.626475
SB-258585	CN1CCN(CC1)C2=C(C=CC(=C2)NS(=O)(=O)C3=CC=C(C=C3)I)OC	-0.491207	1.9684	0.772814	0.556878	0.718868	0.205032	-0.386312	0.536193
SB-399885	COC1=C(C=C(C=C1)S(=O)(=O)NC2=C(C(=CC(=C2)Cl)Cl)OC)N3CCNCC3	-0.166429	1.93349	0.423218	1.0149	0.407194	0.104363	-0.437024	0.434297
SB-357134	COC1=C(C=C(C=C1)S(=O)(=O)NC2=C(C(=CC(=C2)Br)F)Br)N3CCNCC3	-0.361147	2.16894	0.409532	1.25669	0.154125	0.474775	-0.520851	0.412825
4- (2-bromo-6-pyrrolidin-1-ylpyridine- 4-sulfonyl) phenylamine	C1CCN(C1)C2=NC(=CC(=C2)S(=O)(=O)C3=CC=C(C=C3)N)Br	-1.27368	2.12629	-0.003555	0.497113	0.836268	0.557548	-0.294451	0.543217
SB 258510A	CC1=C(SC2=C1C=C(C=C2)Cl)S(=O)(=O)NC3=CC(=C(C=C3)OC)N4CCN(CC4)C	0.25642	2.55428	1.26849	0.411859	0.664744	0.394406	-0.45707	0.604184
MS-245	CN(C)CCC1=CN(C2=C1C=C(C=C2)OC)S(=O)(=O)C3=CC=CC=C3	-0.760599	2.70107	1.14353	0.370291	1.00807	-0.472279	-0.236868	0.880471
PRX-07034	CC(C1=C(C(=CC(=C1)Cl)OC)OC)NC2=C(C=CC(=C2)N3CCNCC3)S(=O)(=O)C.Cl	0.335122	1.43243	-0.062781	0.760982	0.110761	-0.13846	-0.032326	1.40947
LY-483518 / SGS-518	CN1CCC(CC1)C2=CN(C3=C2C=C(C=C3)OS(=O)(=O)C4=C(C=CC=C4F)F)C	-0.269894	2.72209	1.25426	0.444976	0.203361	0.516912	-0.379013	0.616352
RO4368554	CN1CCN(CC1)C2=CC=CC3=C2NC=C3S(=O)(=O)C4=CC=CC=C4	-0.701532	2.85186	0.803483	-0.153935	1.11409	0.475964	-0.372865	0.831762
cerlapirdine	CN(C)CCCOC1=CC2=C(NN=C2C=C1)S(=O)(=O)C3=CC=CC4=CC=CC=C43	0.402209	3.61713	1.21689	0.403526	1.22568	-0.406294	-0.392392	1.14017
WAY-208466	CN(C)CCN1C=C(C2=C1N=CC=C2)S(=O)(=O)C3=CC=CC(=C3)F	-1.11345	2.61025	0.572049	0.784453	0.977558	0.061894	-0.139583	1.01376
WAY-181187	C1=CC=C2C(=C1)C(=CN2S(=O)(=O)C3=C(N=C4N3C=CS4)Cl)CCN	-0.684924	3.3911	-0.053713	0.893868	1.13751	0.598944	-0.108565	1.1265
LSD	CCN(CC)C(=O)[C@H]1CN([C@@H]2CC3=CNC4=CC=CC(=C34)C2=C1)C	-1.28332	1.18082	0.888118	-0.426887	1.08428	0.659729	-0.434613	0.477735
EMDT	CCC1=C(C2=C(N1)C=CC(=C2)OC)CCN(C)C	-2.42268	1.27808	0.664285	0.03432	1.09257	-0.729368	-1.05998	0.764208
WAY-466	O=S(=O)(CC1CCCCC1I)NC1CCC2[NH]CC(C[C@H]3CCCN3)C2C1	-0.591463	-1.73866	0.70229	-0.089559	0.42297	0.658691	-0.853948	-0.466163
6-chloro-N-(3-(2-(dimethylamino)ethyl)-1H-indol-5-yl) imidazo[2,1-b]thiazole-5-sulfonamide, (E-6801)	CN(C)CCC1=CNC2=C1C=C(C=C2)NS(=O)(=O)C3=C(N=C4N3C=CS4)Cl	-0.062576	2.92688	0.394634	1.07139	1.34833	0.329795	-0.342737	1.08241
(R-2- chloro-N-(3-{[(2R)-1-methyl-2-pyrrolidinyl]methyl}- 1H-indol-5-yl) benzenesulfonamide) (R-13c)	CN1CCC[C@@H]1CC2=CNC3=C2C=C(C=C3)NS(=O)(=O)C4=CC=CC=C4Cl	-0.220434	2.70527	0.996207	0.353642	0.919979	0.209785	-0.611324	0.706109
E-6837	CN(C)CCC1=CNC2=C1C=C(C=C2)NS(=O)(=O)C3=CC4=C(C=C3)C(=CC=C4)Cl	0.388495	3.80152	1.31633	0.477854	1.06464	-0.10374	-0.730179	1.01202
Lisuride	CCN(CC)C(=O)N[C@@H]1CN([C@@H]2CC3=CNC4=CC=CC(=C34)C2=C1)C	-0.943422	1.0993	0.632762	-0.323626	1.25287	0.778964	-0.602845	0.449307
Metergoline	CN1C[C@@H](C[C@H]2[C@H]1CC3=CN(C4=CC=CC2=C34)C)CNC(=O)OCC5=CC=CC=C5	0.096517	2.29372	1.66587	-0.39456	0.907354	0.343051	-0.829439	0.83672
Encenicline (EVP-6124, MT-4666)	C1CN2CCC1[C@H](C2)NC(=O)C3=CC4=C(S3)C(=CC=C4)Cl	-1.93453	1.67047	0.513105	-0.171061	0.467429	0.853652	-0.511243	0.475874
Pozanicline ABT-089	CC1=C(C=CC=N1)OC[C@@H]2CCCN2	-3.41274	0.427525	-0.354915	-0.101084	0.907654	-0.223693	-0.737344	0.53177
ABT-418	CC1=NOC(=C1)[C@@H]2CCCN2C	-3.95942	0.396632	-0.403726	-0.431613	0.711867	0.363231	-0.676851	0.349706
WAY-317538/SEN-12333	C1COCCN1CCCCC(=O)NC2=CC=C(C=C2)C3=CN=CC=C3	-0.939206	1.35037	0.729068	0.31521	1.13784	-0.409939	-0.565464	0.856801
Facinicline RG3487	C1CN2CCC1[C@@H](C2)NC(=O)C3=NNC4=CC=CC=C43.Cl	-1.6183	1.40281	-0.667915	-0.02025	0.504807	0.819363	-0.212905	1.47633
Nelonicline (ABT-126)	C1[C@@H]2CN3C[C@@H](C2OC4=NN=C(S4)C5=CC=CC=C5)CC1C3	-1.71268	1.5731	0.661551	-0.37799	0.708915	0.739357	-0.587939	0.792477
AZD-3480 (TC-1734, ispronicline)	C[C@@H](C/C=C/C1=CC(=CN=C1)OC(C)C)NC	-2.75786	0.048845	0.303594	0.432515	1.17588	-0.955256	-0.646429	0.407686
Varenicline	C1C2CNCC1C3=CC4=NC=CN=C4C=C23	-2.84647	2.15302	-0.290337	-0.778736	1.00992	1.16097	-0.689805	0.965694
nicotine	CN1CCC[C@H]1C2=CN=CC=C2	-3.99129	0.74167	-0.17832	-0.544332	0.946149	0.349872	-0.763433	0.571026
ABT-107	C1CN2CCC1[C@H](C2)OC3=NN=C(C=C3)C4=CC5=C(C=C4)NC=C5	-1.09337	2.47788	0.772622	-0.292362	1.0894	0.717066	-0.851881	1.09073
AZD0328	C1CN2CCC1[C@@]3(C2)CC4=C(O3)N=CC=C4	-3.25559	0.609766	0.029012	-0.95031	0.446185	1.17749	-0.583913	0.342929
GTS-21(DMXB)	COC1=CC(=C(C=C1)/C=C/2\CCCN=C2C3=CN=CC=C3)OC.Cl.Cl	-1.20192	1.72974	0.153553	0.450941	0.097491	0.261503	0.236562	1.56163
Tropisetron	CN1[C@@H]2CC[C@H]1CC(C2)OC(=O)C3=CNC4=CC=CC=C43	-1.85222	1.41152	0.477358	-0.39699	0.750231	0.356708	-0.457862	0.553991
amphetamine	CC(CC1=CC=CC=C1)N	-3.99177	1.16598	-0.508845	-0.362687	1.18359	-0.681843	-1.1597	0.631854
N-ethylamphetamine	CCNC(C)CC1=CC=CC=C1	-3.73502	0.775452	0.227268	-0.042328	1.12422	-1.14665	-1.11032	0.589107
4-fluoroamphetamine	CC(CC1=CC=C(C=C1)F)N	-3.89722	1.19749	-0.637249	0.075855	0.731048	-0.44013	-1.13034	0.528278
4-fluoromethamphetamine	CC(CC1=CC=C(C=C1)F)NC	-3.85041	1.00068	-0.107724	0.236269	0.704475	-0.695277	-1.0689	0.542381
5-(2-aminopropyl)indole	CC(CC1=CC2=C(C=C1)NC=C2)N	-3.1272	1.9685	-0.557561	-0.359208	1.39828	-0.280854	-1.21777	0.936239
4- methylamphetamine	CC1=CC=C(C=C1)C[C@H](C)N	-3.81884	1.01994	-0.305018	-0.454141	1.12447	-0.601434	-1.22063	0.50384
3,4-methylenedioxyphenyl-N-methyl-2-butanamine	CCC(CC1=CC2=C(C=C1)OCO2)NC	-3.14065	0.670765	0.02083	-0.011896	0.603307	-0.687825	-0.791964	0.391571
3,4-methylenedioxyamphetamine	CC(CC1=CC2=C(C=C1)OCO2)N	-3.40108	1.00118	-0.760963	-0.266899	0.593994	-0.203937	-0.770836	0.389476
3,4-methylenedioxy-Nethylamphetamine	CCNC(C)CC1=CC2=C(C=C1)OCO2	-3.14057	0.664407	-0.007899	-0.019276	0.610212	-0.683892	-0.780474	0.405647
4-methylthioamphetamine	CC(CC1=CC=C(C=C1)SC)N	-3.58112	0.925271	-0.274108	-0.137934	1.08296	-0.790368	-1.09147	0.495022
paramethoxyamphetamine	CC(CC1=CC=C(C=C1)OC)N	-3.57879	0.885489	-0.493671	-0.106307	0.987654	-0.857993	-1.03263	0.51006
3,4-methylenedioxypyrovalerone	CCCC(C(=O)C1=CC2=C(C=C1)OCO2)N3CCCC3	-2.23695	0.497126	0.704719	0.00835	0.383381	-0.359964	-0.361228	0.185309
α-pyrrolidinopentiophenone	CCCC(C(=O)C1=CC=CC=C1)N2CCCC2.Cl	-2.57708	0.416294	0.109264	0.20763	0.181806	-0.63602	-0.10178	1.25287
1-Benzylpiperazine	C1CN(CCN1)CC2=CC=CC=C2	-3.5866	0.849576	-0.126097	-0.463316	1.01314	-0.065515	-0.99668	0.544563
Pentylone	CCCC(C(=O)C1=CC2=C(C=C1)OCO2)NC	-2.65891	0.653972	-0.012523	0.351239	0.583515	-0.78167	-0.339693	0.28211
buphedrone	CCC(C(=O)C1=CC=CC=C1)NC	-3.4622	0.902044	-0.034806	0.263625	1.04609	-1.0175	-0.582252	0.467644
methcathinone	CC(C(=O)C1=CC=CC=C1)NC	-3.67352	1.0925	-0.297798	0.146326	1.02777	-0.759795	-0.520379	0.519444
2-dpmp (2-diphenyl-methylpiperidine	C1CCNC(C1)C(C2=CC=CC=C2)C3=CC=CC=C3	-2.23631	2.25029	1.13574	-0.650659	0.899075	-0.231536	-1.17339	0.809391
diphenyl-2-pyrrolidinemethanol	C1CC(N(C1)C2=CC=CC=C2)(CO)C3=CC=CC=C3	-2.14435	2.22661	0.67214	-0.602318	0.696123	-0.269568	-0.993067	1.03093
imipramine	CN(C)CCCN1C2=CC=CC=C2CCC3=CC=CC=C31	-1.92693	2.02785	1.51098	-0.390516	0.955484	-0.218041	-1.1892	0.827904
amitriptyline	CN(C)CCC=C1C2=CC=CC=C2CCC3=CC=CC=C31	-1.9664	2.18646	1.67006	-0.589184	0.879527	-0.05028	-0.893463	0.641789
nortriptyline	CNCCC=C1C2=CC=CC=C2CCC3=CC=CC=C31	-2.02648	2.27239	1.27041	-0.561696	0.965391	-0.115438	-0.907677	0.678879
reboxetine	CCOC1=CC=CC=C1O[C@@H]([C@H]2CNCCO2)C3=CC=CC=C3	-1.35774	1.84512	0.850716	-0.061391	0.586942	-0.727695	-0.82909	0.785515
citalopram	CN(C)CCCC1(C2=C(CO1)C=C(C=C2)C#N)C3=CC=C(C=C3)F	-1.4099	2.11219	1.15067	0.222222	0.573054	-0.159697	-0.844872	0.825112
desipramine	CNCCCN1C2=CC=CC=C2CCC3=CC=CC=C31	-1.98598	2.10927	1.11126	-0.35689	1.04279	-0.297093	-1.20547	0.865332
paroxetine	C1CNC[C@H]([C@@H]1C2=CC=C(C=C2)F)COC3=CC4=C(C=C3)OCO4	-1.31173	2.06754	0.693784	-0.115484	0.087627	0.066388	-0.785871	0.67159
2-aminoindan	C1C(CC2=CC=CC=C21)N	-4.06305	1.38603	-0.690212	-0.973354	0.906745	0.395515	-1.02946	0.495337
5-iodoaminoindan	C1CC2=C(C1)C=C(C=C2)NI	-3.97426	1.56636	-0.038005	-0.513948	0.433337	0.827738	-0.943993	0.373648
3,4-methylenedioxyaminoindan	C1CC2=CC=CC=C2C1N3OCO3	-3.70994	1.24119	-0.283862	-0.448696	0.2515	0.467706	-0.461875	0.410308
5-methoxy-6-methyl-2- aminoindan	CC1=CC2=C(CC(C2)N)C=C1OC.Cl	-3.12784	0.897832	-0.911097	-0.430913	0.031854	0.158642	-0.578754	1.15702
5,6-methylenedioxy-2-aminoindan	C1C(CC2=CC3=C(C=C21)OCO3)N	-3.46452	1.24842	-0.947978	-0.789648	0.333213	0.766318	-0.643775	0.30434
4-(2-aminopropyl)benzofuran (4-APB)	CC(CC1=C2C=COC2=CC=C1)N	-3.24968	2.04861	-0.432568	-0.309354	1.02855	-0.342887	-0.908681	0.923764
5-(2-aminopropyl)benzofuran (5-APB)	CC(CC1=CC2=C(C=C1)OC=C2)N	-3.24968	2.04861	-0.432568	-0.309354	1.02855	-0.342887	-0.908681	0.923764
5-(2-aminopropyl)-2,3- dihydrobenzofuran (5-APDB)	CC(CC1=CC2=C(C=C1)OCC2)N	-3.42851	0.902858	-0.423495	-0.49215	0.779803	-0.231829	-0.960112	0.388831
5-(2-ethylaminopropyl)benzofuran (5-EAPB)	CCNC(C)CC1=CC2=C(C=C1)OC=C2	-2.98824	1.65378	0.307888	-0.047463	1.00513	-0.815096	-0.900494	0.884833
1-(2,3-dihydrobenzofuran-5-yl)-N-methylpropan-2-amine (5-MAPDB)	CC(CC1=CC2=C(C=C1)OCC2)NC	-3.37849	0.747581	0.081143	-0.330897	0.74229	-0.449642	-0.905038	0.423368
6- (2-aminopropyl)benzofuran (6-APB)	CC(CC1=CC2=C(C=C1)C=CO2)N	-3.24968	2.04861	-0.432568	-0.309354	1.02855	-0.342887	-0.908681	0.923764
6-(2-aminopropyl)-2,3-dihydrobenzofuran (6-APDB)	CC(CC1=CC2=C(CCO2)C=C1)N	-3.42851	0.902858	-0.423495	-0.49215	0.779803	-0.231829	-0.960112	0.388831

## Sheet: Differences
p-OH-benzaldehyde								p-coumaryl-alcohol								p-coumaraldehyde								p-acetoxycinnamyl alcohol								acetoxychavicol acetate								acetoxyeugenol acetate								3-(4-acetoxy-3-methoxyphenyl)-2-propen-1-ol
0.765905	-1.29614	-0.116106	0.05739	0.400041	1.57265	0.456704	-0.060818	0.207345	-0.639326	-0.223698	0.28643	0.284406	2.0955	0.76023	-0.062952	0.347079	-0.972284	-0.531384	-0.130159	0.215428	1.89583	0.210839	0.14766	-0.273909	-0.22859	-0.70484	-0.345478	0.282723	2.39958	0.143788	-0.267193	-0.76131	-0.09644	-1.26127	-0.890402	0.244526	2.64274	-0.306248	0.061515	-1.17094	0.099918	-1.3003	-0.973315	0.349893	2.74486	-0.345358	0.117221	-0.68531	0.001154
0.725999	-1.13999	-0.554787	0.178072	0.377633	1.60429	0.465395	-0.054246	0.167439	-0.483182	-0.662379	0.407112	0.261998	2.12714	0.768921	-0.05638	0.307173	-0.81614	-0.970065	-0.009477	0.19302	1.92747	0.21953	0.154232	-0.313815	-0.072446	-1.14352	-0.224796	0.260315	2.43122	0.152479	-0.260621	-0.801216	0.059704	-1.69995	-0.76972	0.222118	2.67438	-0.297557	0.068087	-1.21085	0.256062	-1.73898	-0.852633	0.327485	2.7765	-0.336667	0.123793	-0.725216	0.157298
6.70455	0.721209	1.83464	0.821377	0.981807	0.762127	-0.396303	2.11911	6.14599	1.37802	1.72704	1.05042	0.866172	1.28498	-0.092777	2.11698	6.28573	1.04506	1.41936	0.633828	0.797194	1.08531	-0.642168	2.32759	5.66474	1.78876	1.2459	0.418509	0.864489	1.58906	-0.709219	1.91274	5.17734	1.92091	0.689468	-0.126415	0.826292	1.83221	-1.15925	2.24145	4.7677	2.11726	0.650443	-0.209328	0.931659	1.93433	-1.19836	2.29715	5.25334	2.0185
1.78979	-1.75257	0.099694	0.293919	0.192187	1.20903	0.63317	-0.080396	1.23123	-1.09576	-0.007898	0.522959	0.076552	1.73188	0.936696	-0.08253	1.37096	-1.42872	-0.315584	0.10637	0.007574	1.53221	0.387305	0.128082	0.749976	-0.685028	-0.48904	-0.108949	0.074869	2.03596	0.320254	-0.286771	0.262575	-0.552878	-1.04547	-0.653873	0.036672	2.27912	-0.129782	0.041937	-0.147059	-0.35652	-1.0845	-0.736786	0.142039	2.38124	-0.168892	0.097643	0.338575	-0.455284
4.01838	-1.21754	1.54909	0.586241	0.843168	0.009606	-0.09776	0.58582	3.45982	-0.560728	1.4415	0.815281	0.727533	0.532457	0.205766	0.583686	3.59955	-0.893686	1.13381	0.398692	0.658555	0.332785	-0.343625	0.794298	2.97857	-0.149992	0.960353	0.183373	0.72585	0.836534	-0.410676	0.379445	2.49116	-0.017842	0.403919	-0.361551	0.687653	1.07969	-0.860712	0.708153	2.08153	0.178516	0.364894	-0.444464	0.79302	1.18181	-0.899822	0.763859	2.56716	0.079752
3.80015	-0.836624	1.88077	0.570876	0.617466	0.390209	0.355017	0.113673	3.24159	-0.179814	1.77318	0.799916	0.501831	0.91306	0.658543	0.111539	3.38132	-0.512772	1.4655	0.383327	0.432853	0.713388	0.109152	0.322151	2.76033	0.230922	1.29204	0.168008	0.500148	1.21714	0.042101	-0.092702	2.27293	0.363072	0.735606	-0.376916	0.461951	1.4603	-0.407935	0.236006	1.8633	0.55943	0.696581	-0.459829	0.567318	1.56241	-0.447045	0.291712	2.34893	0.460666
2.09347	0.139897	0.58946	0.078115	0.628447	1.26902	0.202103	0.344972	1.53491	0.796707	0.481868	0.307155	0.512812	1.79187	0.505629	0.342838	1.67464	0.463749	0.174182	-0.109434	0.443834	1.5922	-0.043762	0.55345	1.05365	1.20744	0.000726	-0.324753	0.511129	2.09595	-0.110813	0.138597	0.566251	1.33959	-0.555708	-0.869677	0.472932	2.3391	-0.560849	0.467305	0.156617	1.53595	-0.594733	-0.95259	0.578299	2.44122	-0.599959	0.523011	0.642251	1.43719
3.9717	-1.27721	0.938389	-0.383464	0.232419	1.02746	-0.264996	0.332646	3.41314	-0.620401	0.830797	-0.154424	0.116784	1.55031	0.03853	0.330512	3.55288	-0.953359	0.523111	-0.571013	0.047806	1.35064	-0.510861	0.541124	2.93189	-0.209665	0.349655	-0.786332	0.115101	1.85439	-0.577912	0.126271	2.44449	-0.077515	-0.206779	-1.33126	0.076904	2.09754	-1.02795	0.454979	2.03485	0.118843	-0.245804	-1.41417	0.182271	2.19966	-1.06706	0.510685	2.52049	0.020079
4.03978	2.00519	1.12352	0.455763	1.41275	0.989233	-0.602698	1.52615	3.48122	2.662	1.01593	0.684803	1.29711	1.51208	-0.299172	1.52402	3.62096	2.32905	0.708241	0.268214	1.22814	1.31241	-0.848563	1.73463	2.99997	3.07274	0.534785	0.052895	1.29543	1.81616	-0.915614	1.31978	2.51257	3.20489	-0.021649	-0.492029	1.25724	2.05932	-1.36565	1.64849	2.10293	3.40125	-0.060674	-0.574942	1.3626	2.16144	-1.40476	1.70419	2.58857	3.30248
4.1632	1.37446	0.260366	0.746647	1.32253	0.413341	-0.84065	0.86381	3.60464	2.03127	0.152774	0.975687	1.20689	0.936192	-0.537124	0.861676	3.74437	1.69832	-0.154912	0.559098	1.13792	0.73652	-1.08651	1.07229	3.12339	2.44201	-0.328368	0.343779	1.20521	1.24027	-1.15357	0.657435	2.63598	2.57416	-0.884802	-0.201145	1.16702	1.48343	-1.6036	0.986143	2.22635	2.77052	-0.923827	-0.284058	1.27238	1.58555	-1.64271	1.04185	2.71198	2.67175
1.13586	-1.42478	0.995049	-0.097899	0.480641	-0.075426	-0.258192	0.123578	0.577299	-0.767967	0.887457	0.131141	0.365006	0.447425	0.045334	0.121444	0.717033	-1.10093	0.579771	-0.285448	0.296028	0.247753	-0.504057	0.332056	0.096045	-0.357231	0.406315	-0.500767	0.363323	0.751502	-0.571108	-0.082797	-0.391356	-0.225081	-0.150119	-1.04569	0.325126	0.994661	-1.02114	0.245911	-0.80099	-0.028723	-0.189144	-1.1286	0.430493	1.09678	-1.06025	0.301617	-0.315356	-0.127487
0.500383	-1.28554	0.547797	0.09747	0.427796	0.151349	-0.051928	0.182133	-0.058177	-0.62873	0.440205	0.32651	0.312161	0.6742	0.251598	0.179999	0.081557	-0.961688	0.132519	-0.090079	0.243183	0.474528	-0.297793	0.390611	-0.539431	-0.217994	-0.040937	-0.305398	0.310478	0.978277	-0.364844	-0.024242	-1.02683	-0.085844	-0.597371	-0.850322	0.272281	1.22144	-0.81488	0.304466	-1.43647	0.110514	-0.636396	-0.933235	0.377648	1.32355	-0.85399	0.360172	-0.950832	0.01175
5.49768	-1.45425	2.97127	1.18382	0.700199	-0.779254	-0.848088	0.490658	4.93912	-0.797442	2.86368	1.41286	0.584564	-0.256403	-0.544562	0.488524	5.07885	-1.1304	2.556	0.996267	0.515586	-0.456075	-1.09395	0.699136	4.45786	-0.386706	2.38254	0.780948	0.582881	0.047674	-1.161	0.284283	3.97046	-0.254556	1.82611	0.236024	0.544684	0.290833	-1.61104	0.612991	3.56083	-0.058198	1.78708	0.153111	0.650051	0.392951	-1.65015	0.668697	4.04646	-0.156962
6.21681	-1.81701	3.97608	0.87127	0.740397	-1.0204	-0.670137	0.379093	5.65825	-1.1602	3.86849	1.10031	0.624762	-0.497544	-0.366611	0.376959	5.79798	-1.49316	3.5608	0.683721	0.555784	-0.697216	-0.916002	0.587571	5.17699	-0.749466	3.38735	0.468402	0.623079	-0.193467	-0.983053	0.172718	4.68959	-0.617316	2.83091	-0.076522	0.584882	0.049692	-1.43309	0.501426	4.27996	-0.420958	2.79189	-0.159435	0.690249	0.15181	-1.4722	0.557132	4.76559	-0.519722
2.17994	-1.53169	1.19921	-1.10097	-0.310484	0.989962	-0.171768	0.007305	1.62138	-0.874877	1.09161	-0.871929	-0.426119	1.51281	0.131758	0.005171	1.76112	-1.20784	0.783928	-1.28852	-0.495097	1.31314	-0.417633	0.215783	1.14013	-0.464141	0.610472	-1.50384	-0.427802	1.81689	-0.484684	-0.19907	0.652727	-0.331991	0.054038	-2.04876	-0.465999	2.06005	-0.93472	0.129638	0.243093	-0.135633	0.015013	-2.13167	-0.360632	2.16217	-0.97383	0.185344	0.728727	-0.234397
4.50587	0.321901	-0.253381	0.43126	-0.352492	-1.4062	0.170154	-1.26244	3.94731	0.978711	-0.360973	0.6603	-0.468127	-0.883347	0.47368	-1.26457	4.08705	0.645753	-0.668659	0.243711	-0.537105	-1.08302	-0.075711	-1.05396	3.46606	1.38945	-0.842115	0.028392	-0.46981	-0.57927	-0.142762	-1.46881	2.97866	1.5216	-1.39855	-0.516532	-0.508007	-0.336111	-0.592798	-1.1401	2.56902	1.71796	-1.43757	-0.599445	-0.40264	-0.233993	-0.631908	-1.0844	3.05466	1.61919
3.69857	-0.444711	2.9489	-0.413802	-0.024807	-0.019573	-0.450205	0.19053	3.14001	0.212099	2.84131	-0.184762	-0.140442	0.503278	-0.146679	0.188396	3.27975	-0.120859	2.53362	-0.601351	-0.20942	0.303606	-0.69607	0.399008	2.65876	0.622835	2.36017	-0.81667	-0.142125	0.807355	-0.763121	-0.015845	2.17136	0.754985	1.80373	-1.36159	-0.180322	1.05051	-1.21316	0.312863	1.76172	0.951343	1.76471	-1.44451	-0.074955	1.15263	-1.25227	0.368569	2.24736	0.852579
2.02223	-1.4081	1.67742	0.209039	0.334806	-0.211916	-0.281936	-0.073445	1.46367	-0.751289	1.56983	0.438079	0.219171	0.310935	0.02159	-0.075579	1.60341	-1.08425	1.26214	0.02149	0.150193	0.111263	-0.527801	0.135033	0.98242	-0.340553	1.08868	-0.193829	0.217488	0.615012	-0.594852	-0.27982	0.495019	-0.208403	0.532249	-0.738753	0.179291	0.858171	-1.04489	0.048888	0.085385	-0.012045	0.493224	-0.821666	0.284658	0.960289	-1.084	0.104594	0.571019	-0.110809
4.37823	-1.52304	1.21529	-0.1279	-0.319227	0.416517	1.42296	-0.897474	3.81967	-0.866225	1.1077	0.10114	-0.434862	0.939368	1.72648	-0.899608	3.9594	-1.19918	0.800012	-0.315449	-0.50384	0.739696	1.17709	-0.688996	3.33841	-0.455489	0.626556	-0.530768	-0.436545	1.24344	1.11004	-1.10385	2.85101	-0.323339	0.070122	-1.07569	-0.474742	1.4866	0.660004	-0.775141	2.44138	-0.126981	0.031097	-1.15861	-0.369375	1.58872	0.620894	-0.719435	2.92701	-0.225745
0.460695	-1.06733	0.689695	-0.615378	0.429261	-0.35667	-0.805533	-0.057236	-0.097865	-0.410519	0.582103	-0.386338	0.313626	0.166181	-0.502007	-0.05937	0.041869	-0.743477	0.274417	-0.802927	0.244648	-0.033491	-1.0514	0.151242	-0.579119	0.000217	0.100961	-1.01825	0.311943	0.470258	-1.11845	-0.263611	-1.06652	0.132367	-0.455473	-1.56317	0.273746	0.713417	-1.56848	0.065097	-1.47615	0.328725	-0.494498	-1.64608	0.379113	0.815535	-1.60759	0.120803	-0.99052	0.229961
3.61109	0.568269	2.03553	1.72136	-0.791178	-0.16729	-1.22634	0.571743	3.05253	1.22508	1.92794	1.9504	-0.906813	0.355561	-0.92281	0.569609	3.19226	0.892121	1.62025	1.53381	-0.975791	0.155889	-1.4722	0.780221	2.57128	1.63582	1.4468	1.31849	-0.908496	0.659638	-1.53925	0.365368	2.08388	1.76797	0.890364	0.773566	-0.946693	0.902797	-1.98929	0.694076	1.67424	1.96432	0.851339	0.690653	-0.841326	1.00492	-2.0284	0.749782	2.15988	1.86556
3.54833	1.05144	1.7408	-0.154536	0.659151	0.70832	-0.071711	0.628593	2.98977	1.70825	1.6332	0.074504	0.543516	1.23117	0.231815	0.626459	3.1295	1.37529	1.32552	-0.342085	0.474538	1.0315	-0.317576	0.837071	2.50851	2.11899	1.15206	-0.557404	0.541833	1.53525	-0.384627	0.422218	2.02111	2.25114	0.595628	-1.10233	0.503636	1.77841	-0.834663	0.750926	1.61148	2.44749	0.556603	-1.18524	0.609003	1.88053	-0.873773	0.806632	2.09711	2.34873
6.73729	-0.217192	0.542674	0.322174	-0.398289	0.632112	1.61998	1.01566	6.17873	0.439618	0.435082	0.551214	-0.513924	1.15496	1.92351	1.01352	6.31846	0.10666	0.127396	0.134625	-0.582902	0.955291	1.37412	1.22413	5.69748	0.850354	-0.04606	-0.080694	-0.515607	1.45904	1.30707	0.809282	5.21007	0.982504	-0.602494	-0.625618	-0.553804	1.7022	0.857032	1.13799	4.80044	1.17886	-0.641519	-0.708531	-0.448437	1.80432	0.817922	1.1937	5.28607	1.0801
3.39924	-0.228655	-0.323907	1.05337	1.43557	0.079108	-0.462611	0.39639	2.84068	0.428155	-0.431499	1.28241	1.31993	0.601959	-0.159085	0.394256	2.98041	0.095197	-0.739185	0.865819	1.25095	0.402287	-0.708476	0.604868	2.35942	0.838891	-0.912641	0.6505	1.31825	0.906036	-0.775527	0.190015	1.87202	0.971041	-1.46907	0.105576	1.28005	1.14919	-1.22556	0.518723	1.46239	1.1674	-1.5081	0.022663	1.38542	1.25131	-1.26467	0.574429	1.94802	1.06864
4.41134	0.569567	1.99364	0.370165	0.262935	0.547046	-0.283327	0.297647	3.85278	1.22638	1.88605	0.599205	0.1473	1.0699	0.020199	0.295513	3.99252	0.893419	1.57837	0.182616	0.078322	0.870225	-0.529192	0.506125	3.37153	1.63711	1.40491	-0.032703	0.145617	1.37397	-0.596243	0.091272	2.88413	1.76926	0.848476	-0.577627	0.10742	1.61713	-1.04628	0.41998	2.47449	1.96562	0.809451	-0.66054	0.212787	1.71925	-1.08539	0.475686	2.96013	1.86686
3.71604	-0.095544	1.92535	0.467436	0.251276	0.414482	-0.200835	0.207365	3.15748	0.561266	1.81776	0.696476	0.135641	0.937333	0.102691	0.205231	3.29722	0.228308	1.51007	0.279887	0.066663	0.737661	-0.4467	0.415843	2.67623	0.972002	1.33662	0.064568	0.133958	1.24141	-0.513751	0.00099	2.18883	1.10415	0.780182	-0.480356	0.095761	1.48457	-0.963787	0.329698	1.77919	1.30051	0.741157	-0.563269	0.201128	1.58669	-1.0029	0.385404	2.26483	1.20175
4.04082	-0.130453	1.57575	0.925458	-0.060398	0.313813	-0.251547	0.105469	3.48226	0.526357	1.46816	1.1545	-0.176033	0.836664	0.051979	0.103335	3.62199	0.193399	1.16048	0.737909	-0.245011	0.636992	-0.497412	0.313947	3.00101	0.937093	0.98702	0.52259	-0.177716	1.14074	-0.564463	-0.100906	2.5136	1.06924	0.430586	-0.022334	-0.215913	1.3839	-1.0145	0.227802	2.10397	1.2656	0.391561	-0.105247	-0.110546	1.48602	-1.05361	0.283508	2.5896	1.16684
3.8461	0.105005	1.56207	1.16725	-0.313467	0.684225	-0.335374	0.083997	3.28754	0.761815	1.45448	1.39629	-0.429102	1.20708	-0.031848	0.081863	3.42728	0.428857	1.14679	0.9797	-0.49808	1.0074	-0.581239	0.292475	2.80629	1.17255	0.973334	0.764381	-0.430785	1.51115	-0.64829	-0.122378	2.31889	1.3047	0.4169	0.219457	-0.468982	1.75431	-1.09833	0.20633	1.90925	1.50106	0.377875	0.136544	-0.363615	1.85643	-1.13744	0.262036	2.39489	1.40229
2.93356	0.062354	1.14898	0.407671	0.368676	0.766998	-0.108974	0.214389	2.375	0.719164	1.04139	0.636711	0.253041	1.28985	0.194552	0.212255	2.51474	0.386206	0.733703	0.220122	0.184063	1.09018	-0.354839	0.422867	1.89375	1.1299	0.560247	0.004803	0.251358	1.59393	-0.42189	0.008014	1.40635	1.26205	0.003813	-0.540121	0.213161	1.83709	-0.871926	0.336722	0.996714	1.45841	-0.035212	-0.623034	0.318528	1.9392	-0.911036	0.392428	1.48235	1.35964
4.46367	0.490344	2.42103	0.322417	0.197152	0.603856	-0.271593	0.275356	3.90511	1.14715	2.31343	0.551457	0.081517	1.12671	0.031933	0.273222	4.04484	0.814196	2.00575	0.134868	0.012539	0.927035	-0.517458	0.483834	3.42385	1.55789	1.83229	-0.080451	0.079834	1.43078	-0.584509	0.068981	2.93645	1.69004	1.27586	-0.625375	0.041637	1.67394	-1.03455	0.397689	2.52682	1.8864	1.23683	-0.708288	0.147004	1.77606	-1.07366	0.453395	3.01245	1.78763
3.44665	0.637131	2.29606	0.280849	0.540481	-0.262829	-0.051391	0.551643	2.88809	1.29394	2.18847	0.509889	0.424846	0.260022	0.252135	0.549509	3.02782	0.960983	1.88078	0.0933	0.355868	0.06035	-0.297256	0.760121	2.40684	1.70468	1.70733	-0.122019	0.423163	0.564099	-0.364307	0.345268	1.91943	1.83683	1.1509	-0.666943	0.384966	0.807258	-0.814343	0.673976	1.5098	2.03319	1.11187	-0.749856	0.490333	0.909376	-0.853453	0.729682	1.99543	1.93442
4.54237	-0.631515	1.08976	0.67154	-0.356831	0.07099	0.153151	1.08064	3.98381	0.025295	0.982163	0.90058	-0.472466	0.593841	0.456677	1.07851	4.12354	-0.307663	0.674477	0.483991	-0.541444	0.394169	-0.092714	1.28912	3.50256	0.436031	0.501021	0.268672	-0.474149	0.897918	-0.159765	0.874265	3.01516	0.568181	-0.055413	-0.276252	-0.512346	1.14108	-0.609801	1.20297	2.60552	0.764539	-0.094438	-0.359165	-0.406979	1.2432	-0.648911	1.25868	3.09116	0.665775
3.93735	0.658153	2.40679	0.355534	-0.264231	0.726362	-0.193536	0.287524	3.37879	1.31496	2.2992	0.584574	-0.379866	1.24921	0.10999	0.28539	3.51853	0.982005	1.99152	0.167985	-0.448844	1.04954	-0.439401	0.496002	2.89754	1.7257	1.81806	-0.047334	-0.381549	1.55329	-0.506452	0.081149	2.41014	1.85785	1.26163	-0.592258	-0.419746	1.79645	-0.956488	0.409857	2.0005	2.05421	1.2226	-0.675171	-0.314379	1.89857	-0.995598	0.465563	2.48614	1.95544
3.50572	0.787922	1.95602	-0.243377	0.6465	0.685414	-0.187388	0.502934	2.94716	1.44473	1.84843	-0.014337	0.530865	1.20826	0.116138	0.5008	3.08689	1.11177	1.54074	-0.430926	0.461887	1.00859	-0.433253	0.711412	2.4659	1.85547	1.36728	-0.646245	0.529182	1.51234	-0.500304	0.296559	1.9785	1.98762	0.810851	-1.19117	0.490985	1.7555	-0.95034	0.625267	1.56887	2.18398	0.771826	-1.27408	0.596352	1.85762	-0.98945	0.680973	2.0545	2.08521
4.60946	1.55319	2.36943	0.314084	0.758087	-0.196844	-0.206915	0.811347	4.0509	2.21	2.26183	0.543124	0.642452	0.326007	0.096611	0.809213	4.19063	1.87704	1.95415	0.126535	0.573474	0.126335	-0.45278	1.01982	3.56964	2.62074	1.78069	-0.088784	0.640769	0.630084	-0.519831	0.604972	3.08224	2.75289	1.22426	-0.633708	0.602572	0.873243	-0.969867	0.93368	2.67261	2.94925	1.18523	-0.716621	0.707939	0.975361	-1.00898	0.989386	3.15824	2.85048
3.09379	0.546308	1.72459	0.695011	0.509966	0.271344	0.045894	0.68493	2.53523	1.20312	1.61699	0.924051	0.394331	0.794195	0.34942	0.682796	2.67497	0.87016	1.30931	0.507462	0.325353	0.594523	-0.199971	0.893408	2.05398	1.61385	1.13585	0.292143	0.392648	1.09827	-0.267022	0.478555	1.56658	1.746	0.579417	-0.252781	0.354451	1.34143	-0.717058	0.807263	1.15694	1.94236	0.540392	-0.335694	0.459818	1.44355	-0.756168	0.862969	1.64258	1.8436
3.52232	1.32716	1.09882	0.804426	0.669918	0.808394	0.076912	0.797671	2.96376	1.98397	0.991231	1.03347	0.554283	1.33125	0.380438	0.795537	3.1035	1.65101	0.683545	0.616877	0.485305	1.13157	-0.168953	1.00615	2.48251	2.39471	0.510089	0.401558	0.5526	1.63532	-0.236004	0.591296	1.99511	2.52686	-0.046345	-0.143366	0.514403	1.87848	-0.68604	0.920004	1.58547	2.72321	-0.08537	-0.226279	0.61977	1.9806	-0.72515	0.97571	2.07111	2.62445
2.92392	-0.883123	2.04065	-0.516329	0.616684	0.869179	-0.249136	0.148907	2.36536	-0.226313	1.93306	-0.287289	0.501049	1.39203	0.05439	0.146773	2.5051	-0.559271	1.62538	-0.703878	0.432071	1.19236	-0.495001	0.357385	1.88411	0.184423	1.45192	-0.919197	0.499366	1.69611	-0.562052	-0.057468	1.39671	0.316573	0.895486	-1.46412	0.461169	1.93927	-1.01209	0.27124	0.987076	0.512931	0.856461	-1.54703	0.566536	2.04138	-1.0512	0.326946	1.47271	0.414167
1.78457	-0.78586	1.81682	-0.055122	0.624982	-0.519918	-0.874508	0.43538	1.22601	-0.12905	1.70923	0.173918	0.509347	0.002933	-0.570982	0.433246	1.36574	-0.462008	1.40154	-0.242671	0.440369	-0.196739	-1.12037	0.643858	0.744755	0.281686	1.22809	-0.45799	0.507664	0.30701	-1.18742	0.229005	0.257354	0.413836	0.671653	-1.00291	0.469467	0.550169	-1.63746	0.557713	-0.15228	0.610194	0.632628	-1.08583	0.574834	0.652287	-1.67657	0.613419	0.333354	0.51143
3.61578	-3.8026	1.85483	-0.179001	-0.044622	0.868141	-0.668471	-0.794991	3.05722	-3.14579	1.74723	0.050039	-0.160257	1.39099	-0.364945	-0.797125	3.19696	-3.47875	1.43955	-0.36655	-0.229235	1.19132	-0.914336	-0.586513	2.57597	-2.73505	1.26609	-0.581869	-0.16194	1.69507	-0.981387	-1.00137	2.08857	-2.6029	0.709658	-1.12679	-0.200137	1.93823	-1.43142	-0.672658	1.67894	-2.40654	0.670633	-1.20971	-0.09477	2.04035	-1.47053	-0.616952	2.16457	-2.50531
4.14467	0.862943	1.54717	0.981949	0.880734	0.539245	-0.15726	0.753584	3.58611	1.51975	1.43958	1.21099	0.765099	1.0621	0.146266	0.75145	3.72585	1.1868	1.13189	0.7944	0.696121	0.862424	-0.403125	0.962062	3.10486	1.93049	0.958436	0.579081	0.763416	1.36617	-0.470176	0.547209	2.61746	2.06264	0.402002	0.034157	0.725219	1.60933	-0.920212	0.875917	2.20782	2.259	0.362977	-0.048756	0.830586	1.71145	-0.959322	0.931623	2.69346	2.16023
3.98681	0.641326	2.14874	0.2642	0.452387	0.419235	-0.425847	0.377281	3.42825	1.29814	2.04115	0.49324	0.336752	0.942086	-0.122321	0.375147	3.56799	0.965178	1.73346	0.076651	0.267774	0.742414	-0.671712	0.585759	2.947	1.70887	1.56001	-0.138668	0.335069	1.24616	-0.738763	0.170906	2.4596	1.84102	1.00357	-0.683592	0.296872	1.48932	-1.1888	0.499614	2.04996	2.03738	0.96455	-0.766505	0.402239	1.59144	-1.22791	0.55532	2.5356	1.93862
4.59574	1.73758	2.46887	0.388412	0.597051	0.10571	-0.544702	0.683194	4.03718	2.39439	2.36128	0.617452	0.481416	0.628561	-0.241176	0.68106	4.17692	2.06143	2.05359	0.200863	0.412438	0.428889	-0.790567	0.891672	3.55593	2.80512	1.88013	-0.014456	0.479733	0.932638	-0.857618	0.476819	3.06853	2.93727	1.3237	-0.55938	0.441536	1.1758	-1.30765	0.805527	2.65889	3.13363	1.28468	-0.642293	0.546903	1.27792	-1.34676	0.861233	3.14453	3.03487
3.26383	-0.96464	1.7853	-0.413068	0.785277	0.988414	-0.417368	0.120479	2.70527	-0.30783	1.67771	-0.184028	0.669642	1.51126	-0.113842	0.118345	2.845	-0.640788	1.37002	-0.600617	0.600664	1.31159	-0.663233	0.328957	2.22401	0.102906	1.19656	-0.815936	0.667959	1.81534	-0.730284	-0.085896	1.73661	0.235056	0.64013	-1.36086	0.629762	2.0585	-1.18032	0.242812	1.32698	0.431414	0.601105	-1.44377	0.735129	2.16062	-1.21943	0.298518	1.81261	0.33265
4.30377	0.229775	2.81841	-0.484002	0.439762	0.552501	-0.643962	0.507892	3.7452	0.886585	2.71081	-0.254962	0.324127	1.07535	-0.340436	0.505758	3.88494	0.553627	2.40313	-0.671551	0.255149	0.87568	-0.889827	0.71637	3.26395	1.29732	2.22967	-0.88687	0.322444	1.37943	-0.956878	0.301517	2.77655	1.42947	1.67324	-1.43179	0.284247	1.62259	-1.40691	0.630225	2.36692	1.62583	1.63421	-1.51471	0.389614	1.72471	-1.44602	0.685931	2.85255	1.52707
2.27272	-0.393473	1.66564	-0.260503	-0.000163	1.0631	-0.325766	0.147046	1.71416	0.263337	1.55805	-0.031463	-0.115798	1.58595	-0.02224	0.144912	1.8539	-0.069621	1.25036	-0.448052	-0.184776	1.38628	-0.571631	0.355524	1.23291	0.674073	1.07691	-0.663371	-0.117481	1.89003	-0.638682	-0.059329	0.745508	0.806223	0.520473	-1.20829	-0.155678	2.13319	-1.08872	0.269379	0.335874	1.00258	0.481448	-1.29121	-0.050311	2.23531	-1.12783	0.325085	0.821508	0.903817
0.794509	-1.63642	0.797621	-0.190526	0.440062	-0.014243	-0.551867	0.202942	0.235949	-0.979605	0.690029	0.038514	0.324427	0.508608	-0.248341	0.200808	0.375683	-1.31256	0.382343	-0.378075	0.255449	0.308936	-0.797732	0.41142	-0.245305	-0.568869	0.208887	-0.593394	0.322744	0.812685	-0.864783	-0.003433	-0.732706	-0.436719	-0.347547	-1.13832	0.284547	1.05584	-1.31482	0.325275	-1.14234	-0.240361	-0.386572	-1.22123	0.389914	1.15796	-1.35393	0.380981	-0.656706	-0.339125
0.247829	-1.66731	0.74881	-0.521055	0.244275	0.572681	-0.491374	0.020878	-0.310731	-1.0105	0.641218	-0.292015	0.12864	1.09553	-0.187848	0.018744	-0.170997	-1.34346	0.333532	-0.708604	0.059662	0.89586	-0.737239	0.229356	-0.791985	-0.599762	0.160076	-0.923923	0.126957	1.39961	-0.80429	-0.185497	-1.27939	-0.467612	-0.396358	-1.46885	0.08876	1.64277	-1.25433	0.143211	-1.68902	-0.271254	-0.435383	-1.55176	0.194127	1.74489	-1.29344	0.198917	-1.20339	-0.370018
3.26804	-0.713569	1.8816	0.225768	0.670244	-0.200489	-0.379987	0.527973	2.70948	-0.056759	1.77401	0.454808	0.554609	0.322362	-0.076461	0.525839	2.84922	-0.389717	1.46633	0.038219	0.485631	0.12269	-0.625852	0.736451	2.22823	0.353977	1.29287	-0.1771	0.552926	0.626439	-0.692903	0.321598	1.74083	0.486127	0.736436	-0.722024	0.514729	0.869598	-1.14294	0.650306	1.33119	0.682485	0.697411	-0.804937	0.620096	0.971716	-1.18205	0.706012	1.81683	0.583721
2.58894	-0.661131	0.484621	-0.109692	0.037215	1.02881	-0.027428	1.1475	2.03038	-0.004321	0.377029	0.119348	-0.07842	1.55166	0.276098	1.14537	2.17012	-0.337279	0.069343	-0.297241	-0.147398	1.35199	-0.273293	1.35598	1.54913	0.406415	-0.104113	-0.51256	-0.080103	1.85574	-0.340344	0.941129	1.06173	0.538565	-0.660547	-1.05748	-0.1183	2.0989	-0.79038	1.26984	0.652096	0.734923	-0.699572	-1.1404	-0.012933	2.20102	-0.82949	1.32554	1.13773	0.636159
2.49457	-0.490836	1.81409	-0.467432	0.241323	0.948807	-0.402462	0.463649	1.93601	0.165974	1.7065	-0.238392	0.125688	1.47166	-0.098936	0.461515	2.07575	-0.166984	1.39881	-0.654981	0.05671	1.27199	-0.648327	0.672127	1.45476	0.57671	1.22535	-0.8703	0.124005	1.77574	-0.715378	0.257274	0.967357	0.70886	0.668919	-1.41522	0.085808	2.01889	-1.16541	0.585982	0.557723	0.905218	0.629894	-1.49814	0.191175	2.12101	-1.20452	0.641688	1.04336	0.806454
1.44938	-2.0151	1.45613	0.343073	0.708289	-0.745806	-0.460952	0.078858	0.890824	-1.35828	1.34854	0.572113	0.592654	-0.222955	-0.157426	0.076724	1.03056	-1.69124	1.04085	0.155524	0.523676	-0.422627	-0.706817	0.287336	0.40957	-0.947549	0.867396	-0.059795	0.590971	0.081122	-0.773868	-0.127517	-0.077831	-0.815399	0.310962	-0.604719	0.552774	0.324281	-1.2239	0.201191	-0.487465	-0.619041	0.271937	-0.687632	0.658141	0.426399	-1.26301	0.256897	-0.001831	-0.717805
1.36078	0.089076	0.862199	-0.868178	0.542333	1.37042	-0.504328	0.636866	0.802218	0.745886	0.754607	-0.639138	0.426698	1.89328	-0.200802	0.634732	0.941952	0.412928	0.446921	-1.05573	0.35772	1.6936	-0.750193	0.845344	0.320964	1.15662	0.273465	-1.27105	0.425015	2.19735	-0.817244	0.430491	-0.166437	1.28877	-0.282969	-1.81597	0.386818	2.44051	-1.26728	0.759199	-0.576071	1.48513	-0.321994	-1.89888	0.492185	2.54263	-1.30639	0.814905	-0.090437	1.38637
0.215958	-1.32227	0.974216	-0.633774	0.478557	0.559322	-0.577956	0.242198	-0.342602	-0.66546	0.866624	-0.404734	0.362922	1.08217	-0.27443	0.240064	-0.202868	-0.998418	0.558938	-0.821323	0.293944	0.882501	-0.823821	0.450676	-0.823856	-0.254724	0.385482	-1.03664	0.361239	1.38625	-0.890872	0.035823	-1.31126	-0.122574	-0.170952	-1.58157	0.323042	1.62941	-1.34091	0.364531	-1.72089	0.073784	-0.209977	-1.66448	0.428409	1.73153	-1.38002	0.420237	-1.23526	-0.02498
3.11388	0.413942	1.92516	-0.381804	0.621804	0.926516	-0.666404	0.761906	2.55532	1.07075	1.81757	-0.152764	0.506169	1.44937	-0.362878	0.759772	2.69506	0.737794	1.50988	-0.569353	0.437191	1.2497	-0.912269	0.970384	2.07407	1.48149	1.33642	-0.784672	0.504486	1.75344	-0.97932	0.555531	1.58667	1.61364	0.77999	-1.3296	0.466289	1.9966	-1.42936	0.884239	1.17703	1.81	0.740965	-1.41251	0.571656	2.09872	-1.46847	0.939945	1.66267	1.71123
0.951658	-1.45417	1.18155	-1.03975	-0.021407	1.38694	-0.398436	0.014101	0.393098	-0.797364	1.07396	-0.810712	-0.137042	1.90979	-0.09491	0.011967	0.532832	-1.13032	0.76627	-1.2273	-0.20602	1.71012	-0.644301	0.222579	-0.088156	-0.386628	0.592814	-1.44262	-0.138725	2.21387	-0.711352	-0.192274	-0.575557	-0.254478	0.03638	-1.98754	-0.176922	2.45703	-1.16139	0.136434	-0.985191	-0.05812	-0.002645	-2.07046	-0.071555	2.55915	-1.2005	0.19214	-0.499557	-0.156884
3.00533	-0.334196	1.30609	0.361499	-0.370101	0.470953	0.422039	1.2328	2.44677	0.322614	1.1985	0.590539	-0.485736	0.993804	0.725565	1.23067	2.5865	-0.010344	0.890811	0.17395	-0.554714	0.794132	0.176174	1.44128	1.96552	0.73335	0.717355	-0.041369	-0.487419	1.29788	0.109123	1.02643	1.47811	0.8655	0.160921	-0.586293	-0.525616	1.54104	-0.340913	1.35514	1.06848	1.06186	0.121896	-0.669206	-0.420249	1.64316	-0.380023	1.41084	1.55411	0.963094
2.35503	-0.652422	1.62989	-0.486432	0.282639	0.566158	-0.272385	0.225163	1.79647	0.004388	1.5223	-0.257392	0.167004	1.08901	0.031141	0.223029	1.93621	-0.32857	1.21462	-0.673981	0.098026	0.889337	-0.51825	0.433641	1.31522	0.415124	1.04116	-0.8893	0.165321	1.39309	-0.585301	0.018788	0.827817	0.547274	0.484726	-1.43422	0.127124	1.63624	-1.03534	0.347496	0.418183	0.743632	0.445701	-1.51714	0.232491	1.73836	-1.07445	0.403202	0.903817	0.644868
0.215476	-0.897959	0.643691	-0.452129	0.716	-0.472393	-0.974225	0.303026	-0.343084	-0.241149	0.536099	-0.223089	0.600365	0.050458	-0.670699	0.300892	-0.20335	-0.574107	0.228413	-0.639678	0.531387	-0.149214	-1.22009	0.511504	-0.824338	0.169587	0.054957	-0.854997	0.598682	0.354535	-1.28714	0.096651	-1.31174	0.301737	-0.501477	-1.39992	0.560485	0.597694	-1.73718	0.425359	-1.72137	0.498095	-0.540502	-1.48283	0.665852	0.699812	-1.77629	0.481065	-1.23574	0.399331
0.472227	-1.28849	1.3798	-0.13177	0.656624	-0.937201	-0.924843	0.260279	-0.086333	-0.631678	1.27221	0.09727	0.540989	-0.41435	-0.621317	0.258145	0.053401	-0.964636	0.964526	-0.319319	0.472011	-0.614022	-1.17071	0.468757	-0.567587	-0.220942	0.79107	-0.534638	0.539306	-0.110273	-1.23776	0.053904	-1.05499	-0.088792	0.234636	-1.07956	0.501109	0.132886	-1.68779	0.382612	-1.46462	0.107566	0.195611	-1.16247	0.606476	0.235004	-1.7269	0.438318	-0.978988	0.008802
0.310032	-0.866451	0.515287	-0.013587	0.263456	-0.23068	-0.944867	0.19945	-0.248528	-0.209641	0.407695	0.215453	0.147821	0.292171	-0.641341	0.197316	-0.108794	-0.542599	0.100009	-0.201136	0.078843	0.092499	-1.19073	0.407928	-0.729782	0.201095	-0.073447	-0.416455	0.146138	0.596248	-1.25778	-0.006925	-1.21718	0.333245	-0.629881	-0.961379	0.107941	0.839407	-1.70782	0.321783	-1.62682	0.529603	-0.668906	-1.04429	0.213308	0.941525	-1.74693	0.377489	-1.14118	0.430839
0.356838	-1.06326	1.04481	0.146827	0.236883	-0.485827	-0.88342	0.213553	-0.201722	-0.406446	0.93722	0.375867	0.121248	0.037024	-0.579894	0.211419	-0.061988	-0.739404	0.629534	-0.040722	0.05227	-0.162648	-1.12928	0.422031	-0.682976	0.00429	0.456078	-0.256041	0.119565	0.341101	-1.19634	0.007178	-1.17038	0.13644	-0.100356	-0.800965	0.081368	0.58426	-1.64637	0.335886	-1.58001	0.332798	-0.139381	-0.883878	0.186735	0.686378	-1.68548	0.391592	-1.09438	0.234034
1.08005	-0.095443	0.594975	-0.44865	0.930692	-0.071404	-1.03229	0.607411	0.521489	0.561367	0.487383	-0.21961	0.815057	0.451447	-0.728768	0.605277	0.661223	0.228409	0.179697	-0.636199	0.746079	0.251775	-1.27816	0.815889	0.040235	0.972103	0.006241	-0.851518	0.813374	0.755524	-1.34521	0.401036	-0.447166	1.10425	-0.550193	-1.39644	0.775177	0.998683	-1.79525	0.729744	-0.8568	1.30061	-0.589218	-1.47935	0.880544	1.1008	-1.83436	0.78545	-0.371166	1.20185
0.388412	-1.044	0.847518	-0.543583	0.656878	-0.391984	-1.03515	0.175012	-0.170148	-0.387188	0.739926	-0.314543	0.541243	0.130867	-0.731628	0.172878	-0.030414	-0.720146	0.43224	-0.731132	0.472265	-0.068805	-1.28102	0.38349	-0.651402	0.023548	0.258784	-0.946451	0.53956	0.434944	-1.34807	-0.031363	-1.1388	0.155698	-0.29765	-1.49138	0.501363	0.678103	-1.79811	0.297345	-1.54844	0.352056	-0.336675	-1.57429	0.60673	0.780221	-1.83722	0.353051	-1.0628	0.253292
1.0666	-1.39318	1.17337	-0.101338	0.135715	-0.478375	-0.606487	0.062743	0.508043	-0.736365	1.06577	0.127702	0.02008	0.044476	-0.302961	0.060609	0.647777	-1.06932	0.758088	-0.288887	-0.048898	-0.155196	-0.852352	0.271221	0.026789	-0.325629	0.584632	-0.504206	0.018397	0.348553	-0.919403	-0.143632	-0.460612	-0.193479	0.028198	-1.04913	-0.0198	0.591712	-1.36944	0.185076	-0.870246	0.002879	-0.010827	-1.13204	0.085567	0.69383	-1.40855	0.240782	-0.384612	-0.095885
0.806165	-1.06276	0.391573	-0.356341	0.126402	0.005513	-0.585359	0.060648	0.247605	-0.405945	0.283981	-0.127301	0.010767	0.528364	-0.281833	0.058514	0.387339	-0.738903	-0.023705	-0.54389	-0.058211	0.328692	-0.831224	0.269126	-0.233649	0.004791	-0.197161	-0.759209	0.009084	0.832441	-0.898275	-0.145727	-0.72105	0.136941	-0.753595	-1.30413	-0.029113	1.0756	-1.34831	0.182981	-1.13068	0.333299	-0.79262	-1.38705	0.076254	1.17772	-1.38742	0.238687	-0.64505	0.234535
1.06668	-1.39953	1.14464	-0.108718	0.14262	-0.474442	-0.594997	0.076819	0.508118	-0.742723	1.03704	0.120322	0.026985	0.048409	-0.291471	0.074685	0.647852	-1.07568	0.729359	-0.296267	-0.041993	-0.151263	-0.840862	0.285297	0.026864	-0.331987	0.555903	-0.511586	0.025302	0.352486	-0.907913	-0.129556	-0.460537	-0.199837	-0.000531	-1.05651	-0.012895	0.595645	-1.35795	0.199152	-0.870171	-0.003479	-0.039556	-1.13942	0.092472	0.697763	-1.39706	0.254858	-0.384537	-0.102243
0.626126	-1.13867	0.878428	-0.227376	0.615373	-0.580918	-0.90599	0.166194	0.067566	-0.481859	0.770836	0.001664	0.499738	-0.058067	-0.602464	0.16406	0.2073	-0.814817	0.46315	-0.414925	0.43076	-0.257739	-1.15185	0.374672	-0.413688	-0.071123	0.289694	-0.630244	0.498055	0.24601	-1.21891	-0.040181	-0.901089	0.061027	-0.26674	-1.17517	0.459858	0.489169	-1.66894	0.288527	-1.31072	0.257385	-0.305765	-1.25808	0.565225	0.591287	-1.70805	0.344233	-0.825089	0.158621
0.628457	-1.17845	0.658865	-0.195749	0.520062	-0.648543	-0.847152	0.181232	0.069897	-0.521641	0.551273	0.033291	0.404427	-0.125692	-0.543626	0.179098	0.209631	-0.854599	0.243587	-0.383298	0.335449	-0.325364	-1.09302	0.38971	-0.411357	-0.110905	0.070131	-0.598617	0.402744	0.178385	-1.16007	-0.025143	-0.898758	0.021245	-0.486303	-1.14354	0.364547	0.421544	-1.6101	0.303565	-1.30839	0.217603	-0.525328	-1.22645	0.469914	0.523662	-1.64921	0.359271	-0.822758	0.118839
1.9703	-1.56681	1.85725	-0.081092	-0.084211	-0.150514	-0.175751	-0.143519	1.41174	-0.910004	1.74966	0.147948	-0.199846	0.372337	0.127775	-0.145653	1.55147	-1.24296	1.44198	-0.268641	-0.268824	0.172665	-0.421616	0.064959	0.930483	-0.499268	1.26852	-0.48396	-0.201529	0.676414	-0.488667	-0.349894	0.443082	-0.367118	0.712087	-1.02888	-0.239726	0.919573	-0.938703	-0.021186	0.033448	-0.17076	0.673062	-1.1118	-0.134359	1.02169	-0.977813	0.03452	0.519082	-0.269524
1.63016	-1.64765	1.2618	0.118188	-0.285786	-0.42657	0.083697	0.924044	1.0716	-0.990836	1.15421	0.347228	-0.401421	0.096281	0.387223	0.92191	1.21134	-1.32379	0.846522	-0.069361	-0.470399	-0.103391	-0.162168	1.13252	0.590349	-0.5801	0.673066	-0.28468	-0.403104	0.400358	-0.229219	0.717669	0.102948	-0.44795	0.116632	-0.829604	-0.441301	0.643517	-0.679255	1.04638	-0.306686	-0.251592	0.077607	-0.912517	-0.335934	0.745635	-0.718365	1.10208	0.178948	-0.350356
0.620652	-1.21436	1.02644	-0.552758	0.545553	0.143935	-0.811203	0.215735	0.062092	-0.557554	0.918847	-0.323718	0.429918	0.666786	-0.507677	0.213601	0.201826	-0.890512	0.611161	-0.740307	0.36094	0.467114	-1.05707	0.424213	-0.419162	-0.146818	0.437705	-0.955626	0.428235	0.970863	-1.12412	0.00936	-0.906563	-0.014668	-0.118729	-1.50055	0.390038	1.21402	-1.57415	0.338068	-1.3162	0.18169	-0.157754	-1.58346	0.495405	1.31614	-1.61327	0.393774	-0.830563	0.082926
1.54834	-1.40997	1.14001	0.261797	0.115923	-0.57222	-0.154216	-0.046718	0.98978	-0.753158	1.03242	0.490837	0.000288	-0.049369	0.14931	-0.048852	1.12951	-1.08612	0.724735	0.074248	-0.06869	-0.249041	-0.400081	0.16176	0.508526	-0.342422	0.551279	-0.141071	-0.001395	0.254708	-0.467132	-0.253093	0.021125	-0.210272	-0.005155	-0.685995	-0.039592	0.497867	-0.917168	0.075615	-0.388509	-0.013914	-0.04418	-0.768908	0.065775	0.599985	-0.956278	0.131321	0.097125	-0.112678
0.745052	-1.1619	1.11773	0.174183	0.578501	-0.808053	-0.396775	0.138816	0.186492	-0.505086	1.01014	0.403223	0.462866	-0.285202	-0.093249	0.136682	0.326226	-0.838044	0.702452	-0.013366	0.393888	-0.484874	-0.64264	0.347294	-0.294762	-0.09435	0.528996	-0.228685	0.461183	0.018875	-0.709691	-0.067559	-0.782163	0.0378	-0.027438	-0.773609	0.422986	0.262034	-1.15973	0.261149	-1.1918	0.234158	-0.066463	-0.856522	0.528353	0.364152	-1.19884	0.316855	-0.706163	0.135394
0.533732	-0.971444	0.854738	0.056884	0.56018	-0.550345	-0.334902	0.190616	-0.024828	-0.314634	0.747146	0.285924	0.444545	-0.027494	-0.031376	0.188482	0.114906	-0.647592	0.43946	-0.130665	0.375567	-0.227166	-0.580767	0.399094	-0.506082	0.096102	0.266004	-0.345984	0.442862	0.276583	-0.647818	-0.015759	-0.993483	0.228252	-0.29043	-0.890908	0.404665	0.519742	-1.09785	0.312949	-1.40312	0.42461	-0.329455	-0.973821	0.510032	0.62186	-1.13696	0.368655	-0.917483	0.325846
1.97094	0.186354	2.28828	-0.740101	0.431483	-0.022086	-0.987912	0.480563	1.41238	0.843164	2.18069	-0.511061	0.315848	0.500765	-0.684386	0.478429	1.55212	0.510206	1.873	-0.92765	0.24687	0.301093	-1.23378	0.689041	0.931128	1.2539	1.69954	-1.14297	0.314165	0.804842	-1.30083	0.274188	0.443727	1.38605	1.14311	-1.68789	0.275968	1.048	-1.75086	0.602896	0.034093	1.58241	1.10408	-1.77081	0.381335	1.15012	-1.78997	0.658602	0.519727	1.48364
2.0629	0.162672	1.82468	-0.69176	0.228531	-0.060118	-0.80759	0.702104	1.50434	0.819482	1.71708	-0.46272	0.112896	0.462733	-0.504064	0.69997	1.64407	0.486524	1.4094	-0.879309	0.043918	0.263061	-1.05346	0.910582	1.02309	1.23022	1.23594	-1.09463	0.111213	0.76681	-1.12051	0.495729	0.535685	1.36237	0.679508	-1.63955	0.073016	1.00997	-1.57054	0.824437	0.126051	1.55873	0.640483	-1.72247	0.178383	1.11209	-1.60965	0.880143	0.611685	1.45996
2.28032	-0.036089	2.66352	-0.479958	0.487892	-0.008591	-1.00373	0.499076	1.72176	0.620721	2.55593	-0.250918	0.372257	0.51426	-0.700199	0.496942	1.8615	0.287763	2.24824	-0.667507	0.303279	0.314588	-1.24959	0.707554	1.24051	1.03146	2.07478	-0.882826	0.370574	0.818337	-1.31664	0.292701	0.753106	1.16361	1.51835	-1.42775	0.332377	1.0615	-1.76668	0.621409	0.343472	1.35997	1.47933	-1.51066	0.437744	1.16361	-1.80579	0.677115	0.829106	1.2612
2.24085	0.122524	2.8226	-0.678626	0.411935	0.15917	-0.707986	0.312961	1.68229	0.779334	2.715	-0.449586	0.2963	0.682021	-0.40446	0.310827	1.82202	0.446376	2.40732	-0.866175	0.227322	0.482349	-0.953851	0.521439	1.20103	1.19007	2.23386	-1.08149	0.294617	0.986098	-1.0209	0.106586	0.713631	1.32222	1.67743	-1.62642	0.25642	1.22926	-1.47094	0.435294	0.303997	1.51858	1.6384	-1.70933	0.361787	1.33137	-1.51005	0.491	0.789631	1.41981
2.18077	0.208452	2.42294	-0.651138	0.497799	0.094012	-0.7222	0.350051	1.62221	0.865262	2.31535	-0.422098	0.382164	0.616863	-0.418674	0.347917	1.76194	0.532304	2.00767	-0.838687	0.313186	0.417191	-0.968065	0.558529	1.14096	1.276	1.83421	-1.05401	0.380481	0.92094	-1.03512	0.143676	0.653555	1.40815	1.27778	-1.59893	0.342284	1.1641	-1.48515	0.472384	0.243921	1.60451	1.23875	-1.68184	0.447651	1.26622	-1.52426	0.52809	0.729555	1.50574
2.84951	-0.218825	2.00325	-0.150833	0.11935	-0.518245	-0.643613	0.456687	2.29095	0.437985	1.89566	0.078207	0.003715	0.004606	-0.340087	0.454553	2.43069	0.105027	1.58797	-0.338382	-0.065263	-0.195066	-0.889478	0.665165	1.8097	0.848721	1.41452	-0.553701	0.002032	0.308683	-0.956529	0.250312	1.3223	0.980871	0.858084	-1.09862	-0.036165	0.551842	-1.40657	0.57902	0.912663	1.17723	0.819059	-1.18154	0.069202	0.65396	-1.44568	0.634726	1.3983	1.07847
2.79734	0.048253	2.3032	0.13278	0.105462	0.049753	-0.659395	0.496284	2.23878	0.705063	2.19561	0.36182	-0.010173	0.572604	-0.355869	0.49415	2.37852	0.372105	1.88792	-0.054769	-0.079151	0.372932	-0.90526	0.704762	1.75753	1.1158	1.71447	-0.270088	-0.011856	0.876681	-0.972311	0.289909	1.27013	1.24795	1.15803	-0.815012	-0.050053	1.11984	-1.42235	0.618617	0.860494	1.44431	1.11901	-0.897925	0.055314	1.22196	-1.46146	0.674323	1.34613	1.34554
2.22127	0.045325	2.2638	-0.446332	0.575196	-0.087643	-1.02	0.536504	1.66271	0.702135	2.15621	-0.217292	0.459561	0.435208	-0.716471	0.53437	1.80244	0.369177	1.84852	-0.633881	0.390583	0.235536	-1.26586	0.744982	1.18146	1.11287	1.67506	-0.8492	0.457878	0.739285	-1.33291	0.330129	0.694055	1.24502	1.11863	-1.39412	0.419681	0.982444	-1.78295	0.658837	0.284421	1.44138	1.0796	-1.47704	0.525048	1.08456	-1.82206	0.714543	0.770055	1.34262
2.89552	0.003603	1.84632	-0.204926	-0.379965	0.275838	-0.600394	0.342762	2.33696	0.660413	1.73873	0.024114	-0.4956	0.798689	-0.296868	0.340628	2.47669	0.327455	1.43104	-0.392475	-0.564578	0.599017	-0.846259	0.55124	1.85571	1.07115	1.25759	-0.607794	-0.497283	1.10277	-0.91331	0.136387	1.3683	1.2033	0.701152	-1.15272	-0.53548	1.34592	-1.36335	0.465095	0.95867	1.39966	0.662127	-1.23563	-0.430113	1.44804	-1.40246	0.520801	1.4443	1.30089
0.144199	-0.67791	0.462324	-1.0628	0.439153	0.604965	-0.843985	0.166509	-0.414361	-0.0211	0.354732	-0.833756	0.323518	1.12782	-0.540459	0.164375	-0.274627	-0.354058	0.047046	-1.25035	0.25454	0.928144	-1.08985	0.374987	-0.895615	0.389636	-0.12641	-1.46566	0.321835	1.43189	-1.1569	-0.039866	-1.38302	0.521786	-0.682844	-2.01059	0.283638	1.67505	-1.60694	0.288842	-1.79265	0.718144	-0.721869	-2.0935	0.389005	1.77717	-1.64605	0.344548	-1.30702	0.61938
0.232988	-0.497579	1.11453	-0.60339	-0.034255	1.03719	-0.758516	0.04482	-0.325572	0.159231	1.00694	-0.37435	-0.14989	1.56004	-0.45499	0.042686	-0.185838	-0.173727	0.699253	-0.790939	-0.218868	1.36037	-1.00438	0.253298	-0.806826	0.569967	0.525797	-1.00626	-0.151573	1.86412	-1.07143	-0.161555	-1.29423	0.702117	-0.030637	-1.55118	-0.18977	2.10728	-1.52147	0.167153	-1.70386	0.898475	-0.069662	-1.63409	-0.084403	2.20939	-1.56058	0.222859	-1.21823	0.799711
0.497308	-0.822753	0.868674	-0.538138	-0.216092	0.677156	-0.276398	0.08148	-0.061252	-0.165943	0.761082	-0.309098	-0.331727	1.20001	0.027128	0.079346	0.078482	-0.498901	0.453396	-0.725687	-0.400705	1.00033	-0.522263	0.289958	-0.542506	0.244793	0.27994	-0.941006	-0.33341	1.50408	-0.589314	-0.124895	-1.02991	0.376943	-0.276494	-1.48593	-0.371607	1.74724	-1.03935	0.203813	-1.43954	0.573301	-0.315519	-1.56884	-0.26624	1.84936	-1.07846	0.259519	-0.953907	0.474537
1.07941	-1.16611	0.241439	-0.520355	-0.435738	0.368092	-0.393277	0.828191	0.520851	-0.509298	0.133847	-0.291315	-0.551373	0.890943	-0.089751	0.826057	0.660585	-0.842256	-0.173839	-0.707904	-0.620351	0.691271	-0.639142	1.03667	0.039597	-0.098562	-0.347295	-0.923223	-0.553056	1.19502	-0.706193	0.621816	-0.447804	0.033588	-0.903729	-1.46815	-0.591253	1.43818	-1.15623	0.950524	-0.857438	0.229946	-0.942754	-1.55106	-0.485886	1.5403	-1.19534	1.00623	-0.371804	0.131182
0.74273	-0.815521	0.204558	-0.87909	-0.134379	0.975768	-0.458298	-0.024488	0.18417	-0.158711	0.096966	-0.65005	-0.250014	1.49862	-0.154772	-0.026622	0.323904	-0.491669	-0.21072	-1.06664	-0.318992	1.29895	-0.704163	0.18399	-0.297084	0.252025	-0.384176	-1.28196	-0.251697	1.8027	-0.771214	-0.230863	-0.784485	0.384175	-0.94061	-1.82688	-0.289894	2.04585	-1.22125	0.097845	-1.19412	0.580533	-0.979635	-1.90979	-0.184527	2.14797	-1.26036	0.153551	-0.708485	0.481769
0.957566	-0.015332	0.719968	-0.398796	0.560959	-0.133437	-0.723204	0.594936	0.399006	0.641478	0.612376	-0.169756	0.445324	0.389414	-0.419678	0.592802	0.53874	0.30852	0.30469	-0.586345	0.376346	0.189742	-0.969069	0.803414	-0.082248	1.05221	0.131234	-0.801664	0.443641	0.693491	-1.03612	0.388561	-0.569649	1.18436	-0.4252	-1.34659	0.405444	0.93665	-1.48616	0.717269	-0.979283	1.38072	-0.464225	-1.4295	0.510811	1.03877	-1.52527	0.772975	-0.493649	1.28196
0.957566	-0.015332	0.719968	-0.398796	0.560959	-0.133437	-0.723204	0.594936	0.399006	0.641478	0.612376	-0.169756	0.445324	0.389414	-0.419678	0.592802	0.53874	0.30852	0.30469	-0.586345	0.376346	0.189742	-0.969069	0.803414	-0.082248	1.05221	0.131234	-0.801664	0.443641	0.693491	-1.03612	0.388561	-0.569649	1.18436	-0.4252	-1.34659	0.405444	0.93665	-1.48616	0.717269	-0.979283	1.38072	-0.464225	-1.4295	0.510811	1.03877	-1.52527	0.772975	-0.493649	1.28196
0.778742	-1.16108	0.729041	-0.581592	0.312211	-0.022379	-0.774635	0.060003	0.220182	-0.504272	0.621449	-0.352552	0.196576	0.500472	-0.471109	0.057869	0.359916	-0.83723	0.313763	-0.769141	0.127598	0.3008	-1.0205	0.268481	-0.261072	-0.093536	0.140307	-0.98446	0.194893	0.804549	-1.08755	-0.146372	-0.748473	0.038614	-0.416127	-1.52938	0.156696	1.04771	-1.53759	0.182336	-1.15811	0.234972	-0.455152	-1.6123	0.262063	1.14983	-1.5767	0.238042	-0.672473	0.136208
1.21901	-0.410164	1.46042	-0.136905	0.537543	-0.605646	-0.715017	0.556005	0.660452	0.246646	1.35283	0.092135	0.421908	-0.082795	-0.411491	0.553871	0.800186	-0.086312	1.04515	-0.324454	0.35293	-0.282467	-0.960882	0.764483	0.179198	0.657382	0.87169	-0.539773	0.420225	0.221282	-1.02793	0.34963	-0.308203	0.789532	0.315256	-1.0847	0.382028	0.464441	-1.47797	0.678338	-0.717837	0.98589	0.276231	-1.16761	0.487395	0.566559	-1.51708	0.734044	-0.232203	0.887126
0.82876	-1.31636	1.23368	-0.420339	0.274698	-0.240192	-0.719561	0.09454	0.2702	-0.659549	1.12609	-0.191299	0.159063	0.282659	-0.416035	0.092406	0.409934	-0.992507	0.818401	-0.607888	0.090085	0.082987	-0.965426	0.303018	-0.211054	-0.248813	0.644945	-0.823207	0.15738	0.586736	-1.03248	-0.111835	-0.698455	-0.116663	0.088511	-1.36813	0.119183	0.829895	-1.48251	0.216873	-1.10809	0.079695	0.049486	-1.45104	0.22455	0.932013	-1.52162	0.272579	-0.622455	-0.019069
0.957566	-0.015332	0.719968	-0.398796	0.560959	-0.133437	-0.723204	0.594936	0.399006	0.641478	0.612376	-0.169756	0.445324	0.389414	-0.419678	0.592802	0.53874	0.30852	0.30469	-0.586345	0.376346	0.189742	-0.969069	0.803414	-0.082248	1.05221	0.131234	-0.801664	0.443641	0.693491	-1.03612	0.388561	-0.569649	1.18436	-0.4252	-1.34659	0.405444	0.93665	-1.48616	0.717269	-0.979283	1.38072	-0.464225	-1.4295	0.510811	1.03877	-1.52527	0.772975	-0.493649	1.28196
0.778742	-1.16108	0.729041	-0.581592	0.312211	-0.022379	-0.774635	0.060003	0.220182	-0.504272	0.621449	-0.352552	0.196576	0.500472	-0.471109	0.057869	0.359916	-0.83723	0.313763	-0.769141	0.127598	0.3008	-1.0205	0.268481	-0.261072	-0.093536	0.140307	-0.98446	0.194893	0.804549	-1.08755	-0.146372	-0.748473	0.038614	-0.416127	-1.52938	0.156696	1.04771	-1.53759	0.182336	-1.15811	0.234972	-0.455152	-1.6123	0.262063	1.14983	-1.5767	0.238042	-0.672473	0.136208
[truncated: 38 more columns]

## Sheet: ED
p-OH-benzaldehyde	p-coumaryl-alcohol	p-Coumaraldehyde	p-acetoxycinnamyl alcohol	acetoxychavicol acetate	acetoxyeugenol acetate	3-(4-acetoxy-3-methoxyphenyl)-2-propen-1-ol	p-coniferyl-alcohol	4-(1-Hydroxybut-3-enyl)-2-methoxyphenol	hydroxyeugenol acetate	4-(1-hydroxyallyl)phenol
2.26471	2.37439	2.2521	2.58329	3.18024	3.43641	2.81797	2.50798	2.82154	2.40076	2.5914	Caffeine
2.25877	2.46044	2.35073	2.74439	3.37974	3.63698	2.98528	2.61263	2.96888	2.489	2.74844	Theophylline A1a
7.46353	7.11687	7.11775	6.66711	6.4338	6.24526	6.45915	6.88918	6.77021	7.3747	7.08304	Preladenant (A2a)
2.87702	2.62291	2.55848	2.37029	2.66637	2.75613	2.36176	2.45798	2.60759	2.64856	2.57774	Doxofylline
4.63	4.0278	4.0612	3.37484	3.06284	2.84852	3.0903	3.67397	3.45449	4.04644	3.8073	Bamifylline
4.43585	3.98195	3.84745	3.33351	2.9239	2.74398	3.08955	3.6668	3.49184	3.97869	3.73908	Istradefylline (A2a)
2.63077	2.6766	2.47024	2.7128	3.0673	3.25151	2.86093	2.74475	2.93855	2.6853	2.93945	8-phenyltheophyflineA2
4.44116	3.90849	4.06347	3.63076	3.66958	3.53358	3.43298	3.64506	3.5777	3.91526	4.03499	Tozadenant A2
5.2419	5.20454	5.10579	5.12709	5.21832	5.26604	5.15692	5.21546	5.25582	5.37339	5.42444	7-(2-phenylethyl)-5-amino-2-(2-furyl)-pyrazolo- [4,3-e]-1,2,4-triazolo[1,5-c]pyrimidine A2 SCH 58261
4.81866	4.63237	4.62697	4.54958	4.6373	4.63502	4.51071	4.54654	4.56319	4.68358	4.89638	4-(2-[7-Amino-2-(2-furyl)[1,2,4]triazolo[2,3-a][1,3,5]triazin- 5-ylamino]ethyl)phenol A2 ZM 241385 pubchem:176407
2.15372	1.44154	1.63007	1.25797	1.87566	2.13431	1.44087	1.31951	1.2755	1.43792	1.37965	neostigmine
1.56664	1.1605	1.21768	1.27302	2.11292	2.47083	1.65143	1.28074	1.48805	1.1625	1.1617	pyridostigmine
6.68032	6.01417	6.0628	5.29898	4.75102	4.43251	4.9448	5.60492	5.26557	6.01332	5.70213	ambenonium
7.79107	7.10297	7.13948	6.36226	5.74831	5.41226	5.99953	6.69181	6.32786	7.0959	6.75053	demecarium
3.29461	2.79888	3.00427	2.81215	3.17617	3.22637	2.79871	2.68342	2.71099	2.80499	3.04126	galantamine
4.93772	4.46413	4.49505	4.16991	3.92845	3.7107	3.87773	4.06145	3.9446	4.69458	4.57852	rosmarinic acid
4.79421	4.28274	4.28158	3.86638	3.6191	3.49967	3.6929	4.04281	3.82088	4.26992	4.20023	donepezil
3.02845	2.34818	2.38154	1.77809	1.72636	1.76494	1.64338	2.0309	1.77247	2.35121	2.07233	ladostigil
5.10759	4.63023	4.52943	4.02668	3.58701	3.29899	3.68888	4.22562	4.09448	4.7579	4.43649	lactucopicrin
1.78029	1.02358	1.56965	1.73818	2.61806	2.94092	2.08051	1.27741	1.39605	1.04163	1.63786	edrophonium
4.79104	4.52377	4.44036	4.1088	3.87423	3.77594	3.94385	4.27135	4.11686	4.5253	4.41253	idalopirdine
4.25287	4.09721	3.956	3.92396	3.9242	3.95261	3.91486	4.04159	4.03435	4.11612	4.24504	intepirdine
7.07465	6.72222	6.6789	6.16044	5.83937	5.5586	5.85196	6.3815	6.30698	6.78022	6.6169	SUVN-502
3.90638	3.51694	3.57526	3.27458	3.36853	3.34527	3.1701	3.30477	3.29436	3.5315	3.6467	Ro 04-6790
4.943	4.63878	4.5346	4.27727	4.04967	3.93494	4.11975	4.42858	4.32081	4.63327	4.66064	SB271046
4.24992	3.87604	3.76875	3.42355	3.17809	3.07178	3.25286	3.62973	3.49448	3.86835	3.80531	SB-258585
4.45659	4.07872	3.98236	3.57675	3.2696	3.099	3.34198	3.76708	3.62593	4.07296	3.98382	SB-399885
4.39227	4.13549	3.9864	3.69949	3.44208	3.31675	3.51075	3.86841	3.77726	4.129	4.07008	SB-357134
3.29819	3.07545	2.93035	2.82112	2.85592	2.89063	2.78116	2.93647	2.94533	3.0721	3.16291	4- (2-bromo-6-pyrrolidin-1-ylpyridine- 4-sulfonyl) phenylamine
5.16558	4.85527	4.73564	4.46245	4.1869	4.06313	4.29957	4.64348	4.51415	4.84745	4.83423	SB 258510A
4.27835	3.95959	3.79917	3.51822	3.27793	3.24655	3.42305	3.78658	3.64004	3.96587	3.85468	MS-245
4.89837	4.42659	4.46166	3.82128	3.58844	3.35078	3.52057	4.06573	3.92894	4.51682	4.27019	PRX-07034
4.75106	4.53562	4.36816	4.18363	3.96095	3.88378	4.06185	4.35839	4.26784	4.52624	4.5212	LY-483518 / SGS-518
4.23933	4.02441	3.90499	3.83614	3.81555	3.83396	3.81428	3.95264	3.91656	4.03041	4.1575	RO4368554
5.53957	5.2809	5.14871	4.92272	4.68156	4.60528	4.81128	5.1254	5.00299	5.30979	5.2759	cerlapirdine
3.75928	3.56623	3.34394	3.13999	2.99887	3.02122	3.08979	3.42679	3.36518	3.59356	3.46886	WAY-208466
4.21511	4.19853	3.97016	3.96281	3.93682	3.97151	3.95328	4.13174	4.17117	4.24064	4.28085	WAY-181187
3.87042	3.41742	3.42151	3.15947	3.17299	3.17244	3.09687	3.27683	3.18019	3.41185	3.46402	LSD
2.9532	2.29012	2.45037	2.04117	2.28251	2.43266	2.08804	2.15836	1.93539	2.28795	2.24894	EMDT
5.73067	5.00271	5.21351	4.57417	4.38278	4.15193	4.27794	4.62427	4.39422	5.09609	4.8595	WAY-466
4.78958	4.58347	4.41804	4.19412	3.99978	3.9394	4.08642	4.41823	4.35095	4.61444	4.55986	6-chloro-N-(3-(2-(dimethylamino)ethyl)-1H-indol-5-yl) imidazo[2,1-b]thiazole-5-sulfonamide, (E-6801)
4.658	4.35939	4.25324	4.03709	3.85779	3.79233	3.92513	4.19015	4.0802	4.35487	4.39369	(R-2- chloro-N-(3-{[(2R)-1-methyl-2-pyrrolidinyl]methyl}- 1H-indol-5-yl) benzenesulfonamide) (R-13c)
5.61403	5.39793	5.26572	5.10992	4.90355	4.84148	5.01649	5.26532	5.15882	5.41124	5.44796	E-6837
4.08942	3.60848	3.65671	3.367	3.37919	3.34329	3.27279	3.44331	3.34771	3.60582	3.7009	Lisuride
5.28433	4.88459	4.87464	4.59431	4.43763	4.34724	4.4702	4.72096	4.57287	4.88581	4.94015	Metergoline
3.06924	2.82601	2.75953	2.75167	2.96129	3.06493	2.79729	2.7789	2.80439	2.81802	2.99246	Encenicline (EVP-6124, MT-4666)
2.12631	1.39959	1.76619	1.51394	2.27474	2.54455	1.74944	1.38607	1.41122	1.3967	1.51372	Pozanicline ABT-089
2.07438	1.69307	1.96207	2.12662	2.91041	3.21228	2.43064	1.89009	2.06759	1.69983	1.99937	ABT-418
3.96147	3.37525	3.40682	2.84163	2.66098	2.56839	2.65876	3.09716	2.87508	3.38536	3.2278	WAY-317538/SEN-12333
3.12474	2.84267	2.94607	2.70005	3.10298	3.16939	2.70698	2.75533	2.86875	3.00807	3.01329	Facinicline RG3487
3.36283	3.02473	3.03571	2.90764	3.11021	3.18897	2.93244	2.96863	2.95189	3.03058	3.17174	Nelonicline (ABT-126)
3.11062	2.28385	2.4627	1.67108	1.75569	1.85574	1.57487	1.95791	1.61453	2.27712	1.84034	AZD-3480 (TC-1734, ispronicline)
2.48775	2.52737	2.57793	2.99889	3.65439	3.9147	3.2782	2.81235	3.0493	2.5679	3.09105	Varenicline
2.01999	1.70611	1.94216	2.19407	2.99253	3.32329	2.54722	1.99788	2.17124	1.70269	2.06167	nicotine
3.99866	3.75085	3.73341	3.67356	3.81134	3.87001	3.69748	3.72886	3.71016	3.78802	3.96113	ABT-107
2.75326	2.50523	2.66207	2.83783	3.4327	3.64599	3.03665	2.64296	2.79707	2.50949	2.86386	AZD0328
3.61067	3.33773	3.24971	2.81157	2.81198	2.78269	2.69587	3.12992	3.10736	3.49694	3.16945	GTS-21(DMXB)
3.06436	2.62212	2.65397	2.46738	2.67636	2.76065	2.47801	2.51958	2.47653	2.6157	2.75005	Tropisetron
1.8023	1.19012	1.69918	1.89539	2.80946	3.16573	2.29049	1.53914	1.6624	1.18665	1.73844	amphetamine
2.45703	1.71799	2.03857	1.76651	2.36753	2.67276	2.02023	1.73734	1.5644	1.70141	1.66029	N-ethylamphetamine
1.47232	0.935851	1.39847	1.64645	2.57877	2.93108	2.03616	1.24652	1.44306	0.921585	1.49179	4-fluoroamphetamine
1.86794	1.27381	1.5592	1.51722	2.28284	2.62831	1.85454	1.37896	1.37356	1.2524	1.35413	4-fluoromethamphetamine
2.00917	1.62433	1.96108	2.20784	3.0043	3.3061	2.53153	1.91392	2.06375	1.67473	2.26952	5-(2-aminopropyl)indole
1.98542	1.30404	1.80465	1.91995	2.76888	3.09681	2.26615	1.5652	1.62845	1.29225	1.80885	4- methylamphetamine
2.25492	1.43191	1.74578	1.3002	1.90032	2.13768	1.43914	1.24054	1.05923	1.42214	1.38395	3,4-methylenedioxyphenyl-N-methyl-2-butanamine
1.55627	0.827701	1.36645	1.48022	2.41175	2.70489	1.78949	0.986012	1.23919	0.836816	1.48583	3,4-methylenedioxyamphetamine
2.2414	1.41187	1.73483	1.28361	1.89918	2.13757	1.42584	1.22004	1.04431	1.40162	1.36932	3,4-methylenedioxy-Nethylamphetamine
2.01904	1.21406	1.67711	1.56629	2.36373	2.67685	1.87074	1.30925	1.27508	1.20049	1.50509	4-methylthioamphetamine
1.92294	1.04354	1.59546	1.44402	2.31248	2.62363	1.75329	1.11585	1.11216	1.03291	1.38228	paramethoxyamphetamine
3.14232	2.47395	2.52736	1.95392	1.91871	1.93355	1.81197	2.15974	1.91746	2.48364	2.21188	3,4-methylenedioxypyrovalerone
2.84654	2.18017	2.34138	1.4524	1.7545	1.84269	1.34635	1.86917	1.70283	2.29791	1.70671	α-pyrrolidinopentiophenone
2.0596	1.48209	1.84422	1.92139	2.70297	3.00549	2.23002	1.68188	1.76463	1.47384	1.87269	1-Benzylpiperazine
2.47394	1.6973	1.79977	1.02314	1.2695	1.4284	0.914293	1.28964	1.00092	1.70311	1.32008	Pentylone
2.08544	1.34008	1.49205	1.072	1.69504	2.04025	1.35307	1.2358	1.06145	1.32516	1.03272	buphedrone
1.65153	0.987156	1.15412	1.07162	1.91162	2.29812	1.4881	1.08488	1.12208	0.973507	0.937083	methcathinone
3.3312	2.96144	3.03094	3.02455	3.29806	3.45917	3.14508	3.00706	2.92796	2.95952	3.19267	2-dpmp (2-diphenyl-methylpiperidine
3.04811	2.65857	2.77657	2.71801	3.07645	3.2337	2.83239	2.68535	2.64269	2.69541	2.92457	diphenyl-2-pyrrolidinemethanol
3.7444	3.32953	3.36172	3.2114	3.31806	3.42096	3.25975	3.29549	3.1506	3.32708	3.41177	imipramine
3.776	3.4386	3.39566	3.33636	3.4127	3.52554	3.39991	3.42907	3.31313	3.42375	3.52342	amitriptyline
3.46332	3.12124	3.10534	3.08062	3.24043	3.37683	3.16858	3.13116	3.04181	3.10974	3.2765	nortriptyline
3.62063	3.05978	3.1355	2.71582	2.69692	2.68533	2.61186	2.84089	2.63423	3.05874	3.0471	reboxetine
3.72082	3.34061	3.29007	3.02397	2.97291	2.99528	2.9719	3.19225	3.04653	3.34034	3.31442	citalopram
3.45353	3.02548	3.09344	2.96701	3.15927	3.28452	3.03804	3.00731	2.88595	3.03007	3.17697	desipramine
3.54025	3.16369	3.18445	2.97625	3.05186	3.05994	2.91365	3.00646	2.92391	3.15597	3.28882	paroxetine
1.76706	1.63978	2.00524	2.57138	3.49938	3.84331	2.96869	2.11346	2.41063	1.64014	2.44829	2-aminoindan
1.88744	1.98757	2.03733	2.63378	3.37558	3.70933	2.99463	2.35292	2.59892	1.98136	2.52142	5-iodoaminoindan
1.59897	1.50438	1.58282	2.01356	2.79284	3.11179	2.35049	1.77294	2.03545	1.50133	1.93765	3,4-methylenedioxyaminoindan
2.00497	1.55617	2.00574	1.8983	2.7986	3.02202	2.11212	1.62465	1.87272	1.69132	1.9798	5-methoxy-6-methyl-2- aminoindan
1.79226	1.68051	1.9615	2.4298	3.27961	3.55385	2.72518	1.96875	2.30805	1.69975	2.42482	5,6-methylenedioxy-2-aminoindan
1.67452	1.36089	1.60757	1.91731	2.73608	3.06403	2.2768	1.67452	1.85646	1.41382	1.9558	4-(2-aminopropyl)benzofuran (4-APB)
1.67452	1.36089	1.60757	1.91731	2.73608	3.06403	2.2768	1.67452	1.85646	1.41382	1.9558	5-(2-aminopropyl)benzofuran (5-APB)
1.87775	1.15225	1.65553	1.71908	2.56779	2.85246	2.00766	1.31029	1.43141	1.15246	1.7119	5-(2-aminopropyl)-2,3- dihydrobenzofuran (5-APDB)
2.29825	1.73108	1.88611	1.70877	2.23618	2.51511	1.93768	1.75931	1.66243	1.75308	1.81115	5-(2-ethylaminopropyl)benzofuran (5-EAPB)
2.1859	1.44897	1.79758	1.62715	2.30844	2.57893	1.85892	1.46026	1.40414	1.43716	1.6262	1-(2,3-dihydrobenzofuran-5-yl)-N-methylpropan-2-amine (5-MAPDB)
1.67452	1.36089	1.60757	1.91731	2.73608	3.06403	2.2768	1.67452	1.85646	1.41382	1.9558	6- (2-aminopropyl)benzofuran (6-APB)
1.87775	1.15225	1.65553	1.71908	2.56779	2.85246	2.00766	1.31029	1.43141	1.15246	1.7119	6-(2-aminopropyl)-2,3-dihydrobenzofuran (6-APDB)

## Sheet: Galangal compounds
	Compound	SMILES	PS1	PS2							logPe
1	p-OH-benzaldehyde	C1=CC(=CC=C1C=O)O	-4.20725	2.06394	-1.15254	0.089442	0.467592	-0.20945	-0.185477	0.328828	-5.56
2	trans-p-coumaryl-alcohol	C1=CC(=CC=C1/C=C/CO)O	-3.64869	1.40713	-1.04494	-0.139598	0.583227	-0.732301	-0.489003	0.330962	-5.86
3a	cis-p-coumaryl-alcohol	C1=CC(=CC=C1/C=C\CO)O	-3.64869	1.40713	-1.04494	-0.139598	0.583227	-0.732301	-0.489003	0.330962	-5.86
4	p-Coumaraldehyde	C1=CC(=CC=C1/C=C/C=O)O	-3.78842	1.74009	-0.737258	0.276991	0.652205	-0.532629	0.060388	0.12035	-5.25
5	galanganol A	C1=CC(=CC=C1/C=C\C[C@H](CO)[C@@H](C2=CC=C(C=C2)O)O)O	-0.857435	2.02378	-0.542648	-0.197438	0.446003	-1.47354	-0.856669	0.311154	-6.11
6	galanganol B	C1=CC(=CC=C1/C=C\C[C@@H](CO)[C@@H](C2=CC=C(C=C2)O)O)O	-0.857435	2.02378	-0.542648	-0.197438	0.446003	-1.47354	-0.856669	0.311154	-6.11
7	trans-p-acetoxycinnamyl alcohol	CC(=O)OC1=CC=C(C=C1)/C=C/CO	-3.16743	0.996394	-0.563802	0.49231	0.58491	-1.03638	0.127439	0.535203	-4.5
8a	cis-p-acetoxycinnamyl alcohol	CC(=O)OC1=CC=C(C=C1)/C=C\CO	-3.16743	0.996394	-0.563802	0.49231	0.58491	-1.03638	0.127439	0.535203	-4.5
9	acetoxychavicol acetate	CC(=O)OC1=CC=C(C=C1)[C@H](C=C)OC(=O)C	-2.68003	0.864244	-0.007368	1.03723	0.623107	-1.27954	0.577475	0.206495	-4.4
10	acetoxyeugenol acetate	CC(=O)OC1=C(C=C(C=C1)[C@H](C=C)OC(=O)C)OC	-2.2704	0.667886	0.031657	1.12015	0.51774	-1.38166	0.616585	0.150789	-4.3
13	trans-3-(4-acetoxy-3-methoxyphenyl)-2-propen-1-ol	COC1=C(OC(C)=O)C=CC(\C=C\CO)=C1	-2.75603	0.76665	-0.524247	0.619292	0.466584	-1.18386	0.182087	0.46213
14a	cis-3-(4-acetoxy-3-methoxyphenyl)-2-propen-1-ol	COC1=C(OC(C)=O)C=CC(\C=C/CO)=C1	-2.75603	0.76665	-0.524247	0.619292	0.466584	-1.18386	0.182087	0.46213
11	trans-p-coniferyl-alcohol	COC1=C(C=CC(=C1)/C=C/CO)O	-3.23509	1.11699	-1.00111	0.069082	0.442104	-0.962848	-0.403023	0.227008
12a	cis-p-coniferyl-alcohol	COC1=C(C=CC(=C1)/C=C\CO)O	-3.23509	1.11699	-1.00111	0.069082	0.442104	-0.962848	-0.403023	0.227008
12b	4-(1-Hydroxybut-3-enyl)-2-methoxyphenol	COC1=C(O)C=CC(=C1)C(O)CC=C	-3.03091	0.923822	-0.725972	0.160091	0.487638	-1.23767	-0.475578	0.184721
14b	hydroxichavicol acetate	CC(=O)OC1=CC=C(C=C1)C(C=C)O	-3.17263	1.00379	-0.53769	0.499973	0.57745	-1.04163	0.116041	0.520944
3b	4-(1-hydroxyallyl)phenol	OC(C=C)C1=CC=C(O)C=C1	-3.65388	1.41452	-1.01883	-0.131935	0.575767	-0.737555	-0.500401	0.316702
8b
